# Supplementary material for: N′-[(E)-3-Bromo-5-chloro-2-hy­droxy­benzyl­idene]furan-2-carbohydrazide
Source: Acta Crystallogr Sect E Struct Rep Online. 2014 May 17;70(Pt 6):o670. doi: 10.1107/S160053681401085X (PMC4051112; doi:10.1107/S160053681401085X)
Supplement: Supplementary file 1 [file e-70-0o670-sup1.cif]

##############################################################################
#                                                                            #
# This CIF contains the data in a paper accepted for publication in          #
# Acta Crystallographica Section E. It conforms to the requirements of       #
# Notes for Authors for Acta Crystallographica Section E, and has been       #
# peer reviewed under the auspices of the IUCr Commission on Journals.       #
#                                                                            #
# Full details of the Crystallographic Information File format               #
# are given in the paper "The Crystallographic Information File (CIF):       #
# a New Standard Archive File for Crystallography" by S. R. Hall, F. H.      #
# Allen and I. D. Brown [Acta Cryst. (1991), A47, 655-685].                  #
#                                                                            #
# The current version of the core CIF dictionary is obtainable from          #
# ftp://ftp.iucr.org/pub/cif_core.dic.                                       #
#                                                                            #
# Software is freely available for graphical display of the structure(s)     #
# in this CIF. For information consult the CIF software page                 #
# http://www.iucr.org/resources/cif/software.                                #
#                                                                            #
# This file may be used for bona fide research purposes within the           #
# scientific community so long as proper attribution is given to the journal # 
# article from which it was obtained.                                        #
#                                                                            #
##############################################################################
data_global
_audit_creation_method     SHELXL-97
_journal_date_recd_electronic     2014-05-07
_journal_date_accepted     2014-05-12
_journal_name_full     'Acta Crystallographica, Section E'
_journal_year     2014
_journal_volume     70
_journal_issue      6
_journal_page_first     o670
_journal_page_last     o670
_journal_paper_category     QO
_journal_paper_doi     10.1107/S160053681401085X
_journal_coeditor_code     BT6980
_publ_contact_author_name     'G. Rajagopal'
_publ_contact_author_address
;
  Department of Chemistry
  Madras Medical College
  Chennai - 600 003
  India
;
_publ_contact_author_email     'rajagopal18@yahoo.com '
_publ_contact_author_fax     '+91 452 2415671 '
_publ_contact_author_phone     '+91 452 2415671 '
_publ_section_title
;\
<i>N</i>'-[(<i>E</i>)-3-Bromo-5-chloro-2-hydroxybenzylidene]furan-2-\
carbohydrazide
;
loop_
    _publ_author_name
    _publ_author_address
    'A. Sundar'
;    Department of Chemistry
     Madras Medical College
     Chennai 600 003
     India
;
    'S. Ranjith'
;    Department of Physics
     SRM University
     Ramapuram Campus
     Chennai 600 005
     India
;
    'G. Rajagopal'
;    Department of Chemistry
     Madras Medical College
     Chennai 600 003
     India
;
data_I
_audit_creation_method     SHELXL-97
_database_code_depnum_ccdc_archive     'CCDC 1002445'
_chemical_name_systematic
;\
<i>N</i>'-[(<i>E</i>)-3-Bromo-5-chloro-2-hydroxybenzylidene]furan-2-\
carbohydrazide
;
_chemical_name_common     ?
_chemical_formula_moiety     'C12 H8 Br Cl N2 O3'
_chemical_formula_sum     'C12 H8 Br Cl N2 O3'
_chemical_formula_iupac     'C12 H8 Br Cl N2 O3'
_chemical_formula_weight     343.56
_chemical_melting_point     ?
_symmetry_cell_setting     monoclinic
_symmetry_space_group_name_H-M     'P 21/c'
_symmetry_space_group_name_Hall     '-P 2ybc'
loop_
    _symmetry_equiv_pos_as_xyz
    'x, y, z'
    '-x, y+1/2, -z+1/2'
    '-x, -y, -z'
    'x, -y-1/2, z-1/2'
_cell_length_a     16.7237(9)
_cell_length_b     7.7455(4)
_cell_length_c     10.1868(5)
_cell_angle_alpha     90.00
_cell_angle_beta     93.557(2)
_cell_angle_gamma     90.00
_cell_volume     1316.99(12)
_cell_formula_units_Z     4
_cell_measurement_reflns_used     4049
_cell_measurement_theta_min     2.80
_cell_measurement_theta_max     24.5
_cell_measurement_temperature     293(2)
_exptl_crystal_description     Block
_exptl_crystal_colour     yellow
_exptl_crystal_size_max     0.35
_exptl_crystal_size_mid     0.30
_exptl_crystal_size_min     0.25
_exptl_crystal_density_diffrn     1.733
_exptl_crystal_density_meas     ?
_exptl_crystal_density_method     'not measured'
_exptl_crystal_F_000     680
_exptl_absorpt_coefficient_mu     3.328
_exptl_absorpt_correction_type     multi-scan
_exptl_absorpt_process_details     '(SADABS; Bruker, 2004)'
_exptl_absorpt_correction_T_min     0.324
_exptl_absorpt_correction_T_max     0.435
_exptl_special_details     ?
_diffrn_ambient_temperature     293(2)
_diffrn_radiation_type     MoK\a
_diffrn_radiation_wavelength     0.71073
_diffrn_radiation_source     'fine-focus sealed tube'
_diffrn_radiation_monochromator     graphite
_diffrn_measurement_device_type     'Bruker  AAPEXII CCD Diffractometer'
_diffrn_measurement_method     '\w and \f scan'
_diffrn_detector_area_resol_mean     ?
_diffrn_reflns_number     13728
_diffrn_reflns_av_R_equivalents     0.0323
_diffrn_reflns_av_sigmaI/netI     0.0308
_diffrn_reflns_theta_min     2.44
_diffrn_reflns_theta_max     27.44
_diffrn_reflns_theta_full     27.44
_diffrn_measured_fraction_theta_max     0.998
_diffrn_measured_fraction_theta_full     0.998
_diffrn_reflns_limit_h_min     -21
_diffrn_reflns_limit_h_max     21
_diffrn_reflns_limit_k_min     -10
_diffrn_reflns_limit_k_max     8
_diffrn_reflns_limit_l_min     -13
_diffrn_reflns_limit_l_max     13
_diffrn_standards_number     ?
_diffrn_standards_interval_count     ?
_diffrn_standards_interval_time     ?
_diffrn_standards_decay_%     ?
_refine_special_details
;
Refinement of <i>F</i>^2^ against ALL reflections. The weighted <i>R</i>-factor
<i>wR</i> and goodness of fit <i>S</i> are based on <i>F</i>^2^, conventional
<i>R</i>-factors <i>R</i> are based on <i>F</i>, with <i>F</i> set to zero for
negative <i>F</i>^2^. The threshold expression of <i>F</i>^2^ >
\s(<i>F</i>^2^) is used only for calculating <i>R</i>-factors(gt) <i>etc</i>.
and is not relevant to the choice of reflections for refinement.
<i>R</i>-factors based on <i>F</i>^2^ are statistically about twice as large
as those based on <i>F</i>, and <i>R</i>- factors based on ALL data will be
even larger.
;
_reflns_number_total     2996
_reflns_number_gt     2029
_reflns_threshold_expression     I>2\s(I)
_refine_ls_structure_factor_coef     Fsqd
_refine_ls_matrix_type     full
_refine_ls_R_factor_all     0.0645
_refine_ls_R_factor_gt     0.0339
_refine_ls_wR_factor_gt     0.0749
_refine_ls_wR_factor_ref     0.0849
_refine_ls_goodness_of_fit_ref     1.015
_refine_ls_restrained_S_all     1.015
_refine_ls_number_reflns     2996
_refine_ls_number_parameters     172
_refine_ls_number_restraints     0
_refine_ls_hydrogen_treatment     constr
_refine_ls_weighting_scheme     calc
_refine_ls_weighting_details
         'calc w=1/[\s^2^(Fo^2^)+(0.0346P)^2^+0.5776P] where P=(Fo^2^+2Fc^2^)/3'
_atom_sites_solution_hydrogens     geom
_atom_sites_solution_primary     direct
_atom_sites_solution_secondary     difmap
_refine_ls_shift/su_max     0.001
_refine_ls_shift/su_mean     0.000
_refine_diff_density_max     0.386
_refine_diff_density_min     -0.341
_refine_ls_extinction_method     none
_refine_ls_extinction_coef     ?
loop_
    _atom_type_symbol
    _atom_type_description
    _atom_type_scat_dispersion_real
    _atom_type_scat_dispersion_imag
    _atom_type_scat_source
    'C' 'C' 0.0033 0.0016
                         'International Tables Vol C Tables 4.2.6.8 and 6.1.1.4'
    'H' 'H' 0.0000 0.0000
                         'International Tables Vol C Tables 4.2.6.8 and 6.1.1.4'
    'N' 'N' 0.0061 0.0033
                         'International Tables Vol C Tables 4.2.6.8 and 6.1.1.4'
    'O' 'O' 0.0106 0.0060
                         'International Tables Vol C Tables 4.2.6.8 and 6.1.1.4'
    'Cl' 'Cl' 0.1484 0.1585
                         'International Tables Vol C Tables 4.2.6.8 and 6.1.1.4'
    'Br' 'Br' -0.2901 2.4595
                         'International Tables Vol C Tables 4.2.6.8 and 6.1.1.4'
_computing_data_collection     'APEX2 (Bruker, 2004)'
_computing_cell_refinement     'APEX2 and SAINT (Bruker, 2004)'
_computing_data_reduction     'SAINT and XPREP (Bruker, 2004)'
_computing_structure_solution     'SHELXS-97 (Sheldrick, 2008)'
_computing_structure_refinement     'SHELXL-97 (Sheldrick, 2008)'
_computing_molecular_graphics     'ORTEP-3 for Windows (Farrugia, 2012)'
_computing_publication_material     'PLATON (Spek, 2009)'
loop_
    _atom_site_type_symbol
    _atom_site_label
    _atom_site_fract_x
    _atom_site_fract_y
    _atom_site_fract_z
    _atom_site_U_iso_or_equiv
    _atom_site_adp_type
    _atom_site_calc_flag
    _atom_site_refinement_flags
    _atom_site_occupancy
    _atom_site_symmetry_multiplicity
    _atom_site_disorder_assembly
    _atom_site_disorder_group
    C C1 0.30900(18) 0.0948(4) 0.5312(4) 0.0704(9) Uani d . 1 1 . .
    H H1 0.2756 0.0562 0.5947 0.084 Uiso calc R 1 1 . .
    C C2 0.28824(18) 0.1059(4) 0.4065(3) 0.0678(8) Uani d . 1 1 . .
    H H2 0.2389 0.0761 0.3657 0.081 Uiso calc R 1 1 . .
    C C3 0.35486(17) 0.1718(4) 0.3450(2) 0.0558(7) Uani d . 1 1 . .
    H H3 0.3579 0.1954 0.2560 0.067 Uiso calc R 1 1 . .
    C C4 0.41272(14) 0.1937(3) 0.4394(2) 0.0386(5) Uani d . 1 1 . .
    C C5 0.49358(14) 0.2608(3) 0.4308(2) 0.0388(5) Uani d . 1 1 . .
    C C6 0.66294(15) 0.3109(3) 0.6435(2) 0.0410(6) Uani d . 1 1 . .
    H H6 0.6461 0.2574 0.7187 0.049 Uiso calc R 1 1 . .
    C C7 0.74492(14) 0.3741(3) 0.6395(2) 0.0377(5) Uani d . 1 1 . .
    C C8 0.76987(14) 0.4658(3) 0.5306(2) 0.0383(5) Uani d . 1 1 . .
    C C9 0.84795(15) 0.5274(3) 0.5343(2) 0.0467(6) Uani d . 1 1 . .
    C C10 0.90118(15) 0.4977(3) 0.6409(3) 0.0516(7) Uani d . 1 1 . .
    H H10 0.9531 0.5410 0.6421 0.062 Uiso calc R 1 1 . .
    C C11 0.87656(16) 0.4041(3) 0.7446(2) 0.0484(6) Uani d . 1 1 . .
    C C12 0.79961(15) 0.3424(3) 0.7459(2) 0.0458(6) Uani d . 1 1 . .
    H H12 0.7839 0.2796 0.8178 0.055 Uiso calc R 1 1 . .
    N N1 0.53833(11) 0.2682(3) 0.54589(17) 0.0418(5) Uani d . 1 1 . .
    H H1A 0.5194 0.2354 0.6184 0.050 Uiso calc R 1 1 . .
    N N2 0.61464(12) 0.3296(2) 0.54270(18) 0.0410(5) Uani d . 1 1 . .
    O O1 0.38640(12) 0.1475(3) 0.55681(17) 0.0626(5) Uani d . 1 1 . .
    O O2 0.51905(11) 0.3068(3) 0.32640(15) 0.0575(5) Uani d . 1 1 . .
    O O3 0.72099(10) 0.4955(2) 0.42286(14) 0.0485(4) Uani d . 1 1 . .
    H H3A 0.6769 0.4528 0.4330 0.073 Uiso calc R 1 1 . .
    Cl Cl1 0.94376(5) 0.36440(11) 0.87885(8) 0.0748(2) Uani d . 1 1 . .
    Br Br1 0.881917(19) 0.65331(5) 0.38959(3) 0.07798(15) Uani d . 1 1 . .
loop_
    _atom_site_aniso_label
    _atom_site_aniso_U_11
    _atom_site_aniso_U_22
    _atom_site_aniso_U_33
    _atom_site_aniso_U_12
    _atom_site_aniso_U_13
    _atom_site_aniso_U_23
    C1 0.0489(18) 0.075(2) 0.090(2) -0.0171(16) 0.0222(16) 0.0091(18)
    C2 0.0467(18) 0.069(2) 0.086(2) -0.0055(15) -0.0126(16) -0.0198(17)
    C3 0.0533(17) 0.081(2) 0.0322(12) 0.0000(15) -0.0055(11) -0.0015(12)
    C4 0.0414(14) 0.0433(14) 0.0314(11) -0.0011(11) 0.0038(10) -0.0031(10)
    C5 0.0415(14) 0.0453(14) 0.0299(11) 0.0020(11) 0.0034(10) -0.0031(10)
    C6 0.0397(14) 0.0484(15) 0.0350(12) 0.0023(11) 0.0024(10) 0.0026(10)
    C7 0.0378(13) 0.0383(13) 0.0367(12) 0.0038(10) -0.0010(9) -0.0033(10)
    C8 0.0379(13) 0.0399(14) 0.0369(11) 0.0030(11) -0.0006(10) -0.0007(10)
    C9 0.0444(15) 0.0466(15) 0.0493(13) 0.0000(12) 0.0038(11) 0.0031(11)
    C10 0.0383(15) 0.0494(16) 0.0663(17) -0.0004(12) -0.0044(12) -0.0011(13)
    C11 0.0464(15) 0.0478(15) 0.0487(14) 0.0079(12) -0.0145(11) -0.0041(12)
    C12 0.0480(15) 0.0473(15) 0.0411(13) 0.0043(12) -0.0045(11) 0.0035(11)
    N1 0.0348(11) 0.0605(13) 0.0302(9) -0.0051(10) 0.0035(8) 0.0000(9)
    N2 0.0353(11) 0.0491(12) 0.0385(10) -0.0011(9) 0.0028(8) -0.0032(9)
    O1 0.0529(12) 0.0929(15) 0.0428(10) -0.0065(11) 0.0091(8) 0.0075(9)
    O2 0.0502(11) 0.0906(14) 0.0323(9) -0.0104(10) 0.0073(8) 0.0032(9)
    O3 0.0406(10) 0.0673(12) 0.0368(8) -0.0025(8) -0.0027(7) 0.0072(8)
    Cl1 0.0626(5) 0.0837(6) 0.0734(5) 0.0051(4) -0.0337(4) 0.0057(4)
    Br1 0.0531(2) 0.1004(3) 0.0810(2) -0.01171(17) 0.00947(15) 0.03418(18)
_geom_special_details
;
All e.s.d.'s (except the e.s.d. in the dihedral angle between two l.s. planes)
are estimated using the full covariance matrix. The cell e.s.d.'s are taken
into account individually in the estimation of e.s.d.'s in distances, angles
and torsion angles; correlations between e.s.d.'s in cell parameters are only
used when they are defined by crystal symmetry. An approximate (isotropic)
treatment of cell e.s.d.'s is used for estimating e.s.d.'s involving l.s.
planes.
;
loop_
    _geom_bond_atom_site_label_1
    _geom_bond_atom_site_label_2
    _geom_bond_site_symmetry_2
    _geom_bond_distance
    _geom_bond_publ_flag
    C1 C2 . 1.299(4) ?
    C1 O1 . 1.367(4) ?
    C1 H1 . 0.9300 ?
    C2 C3 . 1.407(4) ?
    C2 H2 . 0.9300 ?
    C3 C4 . 1.332(3) ?
    C3 H3 . 0.9300 ?
    C4 O1 . 1.348(3) ?
    C4 C5 . 1.456(3) ?
    C5 O2 . 1.224(3) ?
    C5 N1 . 1.352(3) ?
    C6 N2 . 1.275(3) ?
    C6 C7 . 1.459(3) ?
    C6 H6 . 0.9300 ?
    C7 C12 . 1.396(3) ?
    C7 C8 . 1.403(3) ?
    C8 O3 . 1.347(3) ?
    C8 C9 . 1.388(3) ?
    C9 C10 . 1.380(3) ?
    C9 Br1 . 1.885(2) ?
    C10 C11 . 1.366(4) ?
    C10 H10 . 0.9300 ?
    C11 C12 . 1.373(4) ?
    C11 Cl1 . 1.743(2) ?
    C12 H12 . 0.9300 ?
    N1 N2 . 1.364(3) ?
    N1 H1A . 0.8600 ?
    O3 H3A . 0.8200 ?
loop_
    _geom_angle_atom_site_label_1
    _geom_angle_atom_site_label_2
    _geom_angle_atom_site_label_3
    _geom_angle_site_symmetry_1
    _geom_angle_site_symmetry_3
    _geom_angle
    _geom_angle_publ_flag
    C2 C1 O1 . . 111.1(3) ?
    C2 C1 H1 . . 124.5 ?
    O1 C1 H1 . . 124.5 ?
    C1 C2 C3 . . 106.7(3) ?
    C1 C2 H2 . . 126.6 ?
    C3 C2 H2 . . 126.6 ?
    C4 C3 C2 . . 106.6(2) ?
    C4 C3 H3 . . 126.7 ?
    C2 C3 H3 . . 126.7 ?
    C3 C4 O1 . . 110.1(2) ?
    C3 C4 C5 . . 129.7(2) ?
    O1 C4 C5 . . 120.2(2) ?
    O2 C5 N1 . . 122.5(2) ?
    O2 C5 C4 . . 122.0(2) ?
    N1 C5 C4 . . 115.4(2) ?
    N2 C6 C7 . . 119.3(2) ?
    N2 C6 H6 . . 120.4 ?
    C7 C6 H6 . . 120.4 ?
    C12 C7 C8 . . 119.4(2) ?
    C12 C7 C6 . . 119.4(2) ?
    C8 C7 C6 . . 121.2(2) ?
    O3 C8 C9 . . 119.1(2) ?
    O3 C8 C7 . . 122.4(2) ?
    C9 C8 C7 . . 118.5(2) ?
    C10 C9 C8 . . 121.6(2) ?
    C10 C9 Br1 . . 119.4(2) ?
    C8 C9 Br1 . . 119.00(18) ?
    C11 C10 C9 . . 119.1(2) ?
    C11 C10 H10 . . 120.5 ?
    C9 C10 H10 . . 120.5 ?
    C10 C11 C12 . . 121.3(2) ?
    C10 C11 Cl1 . . 119.3(2) ?
    C12 C11 Cl1 . . 119.3(2) ?
    C11 C12 C7 . . 120.0(2) ?
    C11 C12 H12 . . 120.0 ?
    C7 C12 H12 . . 120.0 ?
    C5 N1 N2 . . 117.55(19) ?
    C5 N1 H1A . . 121.2 ?
    N2 N1 H1A . . 121.2 ?
    C6 N2 N1 . . 119.2(2) ?
    C4 O1 C1 . . 105.5(2) ?
    C8 O3 H3A . . 109.5 ?
loop_
    _geom_torsion_atom_site_label_1
    _geom_torsion_atom_site_label_2
    _geom_torsion_atom_site_label_3
    _geom_torsion_atom_site_label_4
    _geom_torsion_site_symmetry_1
    _geom_torsion_site_symmetry_2
    _geom_torsion_site_symmetry_3
    _geom_torsion_site_symmetry_4
    _geom_torsion
    _geom_torsion_publ_flag
    O1 C1 C2 C3 . . . . -0.8(4) ?
    C1 C2 C3 C4 . . . . 0.9(4) ?
    C2 C3 C4 O1 . . . . -0.7(3) ?
    C2 C3 C4 C5 . . . . -178.9(3) ?
    C3 C4 C5 O2 . . . . -0.6(4) ?
    O1 C4 C5 O2 . . . . -178.7(2) ?
    C3 C4 C5 N1 . . . . 179.5(3) ?
    O1 C4 C5 N1 . . . . 1.4(3) ?
    N2 C6 C7 C12 . . . . -175.3(2) ?
    N2 C6 C7 C8 . . . . 4.6(3) ?
    C12 C7 C8 O3 . . . . 177.6(2) ?
    C6 C7 C8 O3 . . . . -2.3(3) ?
    C12 C7 C8 C9 . . . . -2.1(3) ?
    C6 C7 C8 C9 . . . . 178.0(2) ?
    O3 C8 C9 C10 . . . . -178.6(2) ?
    C7 C8 C9 C10 . . . . 1.1(4) ?
    O3 C8 C9 Br1 . . . . 1.1(3) ?
    C7 C8 C9 Br1 . . . . -179.23(17) ?
    C8 C9 C10 C11 . . . . 0.7(4) ?
    Br1 C9 C10 C11 . . . . -179.00(19) ?
    C9 C10 C11 C12 . . . . -1.5(4) ?
    C9 C10 C11 Cl1 . . . . 179.38(19) ?
    C10 C11 C12 C7 . . . . 0.4(4) ?
    Cl1 C11 C12 C7 . . . . 179.61(18) ?
    C8 C7 C12 C11 . . . . 1.4(4) ?
    C6 C7 C12 C11 . . . . -178.7(2) ?
    O2 C5 N1 N2 . . . . -0.1(4) ?
    C4 C5 N1 N2 . . . . 179.77(19) ?
    C7 C6 N2 N1 . . . . 179.1(2) ?
    C5 N1 N2 C6 . . . . -167.9(2) ?
    C3 C4 O1 C1 . . . . 0.2(3) ?
    C5 C4 O1 C1 . . . . 178.6(2) ?
    C2 C1 O1 C4 . . . . 0.4(4) ?
loop_
    _geom_hbond_atom_site_label_D
    _geom_hbond_atom_site_label_H
    _geom_hbond_atom_site_label_A
    _geom_hbond_site_symmetry_A
    _geom_hbond_distance_DH
    _geom_hbond_distance_HA
    _geom_hbond_distance_DA
    _geom_hbond_angle_DHA
    N1 H1A O2 4_566 0.86 2.14 2.953(2) 156.6
    C3 H3 O1 4_565 0.93 2.44 3.324(3) 159.3
    C6 H6 O2 4_566 0.93 2.50 3.263(3) 139.4
    O3 H3A N2 . 0.82 1.84 2.564(3) 146.3
_iucr_refine_instructions_details
;
TITL L6 in P2(1)/c
CELL  0.71073  16.7237   7.7455  10.1868   90.000   93.557   90.000
ZERR     4.00   0.0009   0.0004   0.0005    0.000    0.002    0.000
LATT   1
SYMM  - X, 1/2 + Y, 1/2 - Z
SFAC  C    H    N    O    CL   BR
UNIT  48   32   8    12   4    4
MERG   2
EQIV $1 x, -y+1/2, z+1/2
HTAB N1 O2_$1
EQIV $2 x, 1/2-y, -1/2+z
HTAB C3 O1_$2
EQIV $3 x, -y+1/2, z+1/2
HTAB C6 O2_$3
HTAB O3 N2
FMAP   2
PLAN   25
SIZE     0.25   0.30   0.35
ACTA
BOND   $H
CONF
L.S.   8
WGHT    0.034600    0.577600
FVAR       0.49428
C1    1    0.308998    0.094839    0.531212    11.00000    0.04892    0.07463 =
         0.08986    0.00913    0.02222   -0.01708
AFIX  43
H1    2    0.275596    0.056182    0.594709    11.00000   -1.20000
AFIX   0
C2    1    0.288236    0.105941    0.406468    11.00000    0.04673    0.06902 =
         0.08564   -0.01981   -0.01262   -0.00554
AFIX  43
H2    2    0.238879    0.076113    0.365664    11.00000   -1.20000
AFIX   0
C3    1    0.354860    0.171817    0.345035    11.00000    0.05326    0.08076 =
         0.03222   -0.00153   -0.00555    0.00001
AFIX  43
H3    2    0.357892    0.195435    0.255971    11.00000   -1.20000
AFIX   0
C4    1    0.412722    0.193725    0.439382    11.00000    0.04139    0.04325 =
         0.03135   -0.00306    0.00382   -0.00114
C5    1    0.493584    0.260773    0.430848    11.00000    0.04147    0.04533 =
         0.02990   -0.00308    0.00345    0.00201
C6    1    0.662936    0.310850    0.643480    11.00000    0.03967    0.04835 =
         0.03501    0.00262    0.00239    0.00229
AFIX  43
H6    2    0.646092    0.257442    0.718732    11.00000   -1.20000
AFIX   0
C7    1    0.744917    0.374063    0.639511    11.00000    0.03777    0.03827 =
         0.03668   -0.00328   -0.00096    0.00378
C8    1    0.769870    0.465838    0.530580    11.00000    0.03791    0.03986 =
         0.03689   -0.00075   -0.00062    0.00297
C9    1    0.847947    0.527355    0.534323    11.00000    0.04436    0.04662 =
         0.04930    0.00307    0.00377    0.00003
C10   1    0.901183    0.497744    0.640906    11.00000    0.03827    0.04941 =
         0.06628   -0.00106   -0.00442   -0.00041
AFIX  43
H10   2    0.953107    0.540953    0.642111    11.00000   -1.20000
AFIX   0
C11   1    0.876561    0.404084    0.744626    11.00000    0.04641    0.04783 =
         0.04866   -0.00411   -0.01454    0.00787
C12   1    0.799613    0.342441    0.745946    11.00000    0.04801    0.04730 =
         0.04107    0.00345   -0.00454    0.00425
AFIX  43
H12   2    0.783934    0.279603    0.817778    11.00000   -1.20000
AFIX   0
N1    3    0.538326    0.268208    0.545895    11.00000    0.03479    0.06053 =
         0.03015   -0.00003    0.00347   -0.00506
AFIX  43
H1A   2    0.519378    0.235442    0.618413    11.00000   -1.20000
AFIX   0
N2    3    0.614641    0.329606    0.542704    11.00000    0.03531    0.04911 =
         0.03852   -0.00322    0.00275   -0.00112
O1    4    0.386400    0.147466    0.556808    11.00000    0.05288    0.09292 =
         0.04281    0.00746    0.00910   -0.00648
O2    4    0.519050    0.306824    0.326396    11.00000    0.05022    0.09061 =
         0.03234    0.00325    0.00734   -0.01040
O3    4    0.720992    0.495454    0.422856    11.00000    0.04058    0.06733 =
         0.03683    0.00716   -0.00275   -0.00245
AFIX  83
H3A   2    0.676927    0.452793    0.433013    11.00000   -1.50000
AFIX   0
CL1   5    0.943759    0.364395    0.878851    11.00000    0.06257    0.08369 =
         0.07338    0.00571   -0.03366    0.00511
BR1   6    0.881917    0.653313    0.389586    11.00000    0.05313    0.10043 =
         0.08104    0.03418    0.00947   -0.01171
HKLF 4
REM  L6 in P2(1)/c
REM R1 =  0.0339 for   2029 Fo > 4sig(Fo)  and  0.0645 for all   2996 data
REM    172 parameters refined using      0 restraints
END
;
