# Supplementary material for: N′-[(E)-3-Bromo-5-chloro-2-hy­droxy­benzyl­idene]furan-2-carbohydrazide
Source: Acta Crystallogr Sect E Struct Rep Online. 2014 May 17;70(Pt 6):o670. doi: 10.1107/S160053681401085X (PMC4051112; doi:10.1107/S160053681401085X)
Supplement: Supplementary file 2 [file e-70-0o670-Isup2.hkl]

#
# h,k,l, Fc-squared, Fo-squared, sigma(Fo-squared) and status flag
#
data_I
_shelx_title ' L6 in P2(1)/c'
_shelx_refln_list_code          4
_shelx_F_calc_maximum      195.41
_exptl_crystal_F_000       680.00
_reflns_d_resolution_high  0.7711
 
loop_
 _symmetry_equiv_pos_as_xyz
 'x, y, z'
 '-x, y+1/2, -z+1/2'
 '-x, -y, -z'
 'x, -y-1/2, z-1/2'
 
_cell_length_a    16.7237
_cell_length_b     7.7455
_cell_length_c    10.1868
_cell_angle_alpha  90.000
_cell_angle_beta   93.557
_cell_angle_gamma  90.000
 
_shelx_F_squared_multiplier     1.000
 
loop_
 _refln_index_h
 _refln_index_k
 _refln_index_l
 _refln_F_squared_calc
 _refln_F_squared_meas
 _refln_F_squared_sigma
 _refln_observed_status
   2   0   0       15.74       27.32      6.74 o
   3   0   0     2606.02     2689.94     35.93 o
   4   0   0    11569.30    11744.11    153.26 o
   5   0   0    21954.00    22126.62    287.29 o
   6   0   0     2000.92     2107.96     32.93 o
   7   0   0       21.06       32.48      5.41 o
   8   0   0     9003.97     9897.71    145.54 o
   9   0   0      177.95      216.54      9.38 o
  10   0   0      653.07      696.12     27.42 o
  11   0   0     1091.33     1178.44     31.29 o
  12   0   0     4217.33     4457.09     79.27 o
  13   0   0     1796.51     1861.75     58.73 o
  14   0   0      486.70      551.47     26.00 o
  15   0   0      265.01      248.66     16.06 o
  16   0   0      406.35      397.68     29.92 o
  17   0   0      979.59      892.70     43.71 o
  18   0   0      627.65      662.83     41.83 o
  19   0   0       16.19       38.23     25.50 o
  20   0   0       11.62       36.18     29.80 o
  21   0   0       32.34       54.85     32.01 o
   1   1   0     1164.41     1184.02     11.34 o
   2   1   0     1578.33     1585.40     14.98 o
   3   1   0     2382.65     2295.87     20.95 o
   4   1   0      201.67      206.04      2.98 o
   5   1   0    12201.93    12485.07    115.03 o
   6   1   0     7113.22     7087.20     69.27 o
   7   1   0    10740.85    10460.30    108.35 o
   8   1   0      413.32      536.77      9.17 o
   9   1   0       36.29       54.81      5.39 o
  10   1   0     3683.37     3647.67     42.66 o
  11   1   0     2121.86     2164.40     27.16 o
  12   1   0     1132.19     1203.17     17.40 o
  13   1   0       25.18       41.70      5.91 o
  14   1   0       50.70       57.05      7.22 o
  15   1   0      101.77      118.61     10.00 o
  16   1   0      461.59      446.54     18.12 o
  17   1   0       29.51       32.61     16.27 o
  18   1   0      135.63      144.55     19.37 o
  19   1   0      100.55      109.11     14.53 o
  20   1   0       49.63       72.65     14.37 o
  21   1   0        4.34       10.50     14.94 o
   0   2   0     5231.80     5069.16     60.37 o
   1   2   0     7183.18     7682.00     64.31 o
   2   2   0     9576.70     9689.72     81.01 o
   3   2   0     1318.55     1255.15     11.23 o
   4   2   0     1032.77      958.60      9.87 o
   5   2   0        6.28        8.45      1.55 o
   6   2   0      984.54     1055.37     15.62 o
   7   2   0     1341.06     1491.75     17.04 o
   8   2   0      728.69      686.79      9.04 o
   9   2   0      141.45      116.05      4.42 o
  10   2   0       13.50       12.45      3.78 o
  11   2   0      180.18      160.82      5.64 o
  12   2   0      165.47      164.70      6.42 o
  13   2   0      242.04      234.87      7.62 o
  14   2   0       88.87       70.00      7.66 o
  15   2   0      301.72      339.25     13.26 o
  16   2   0      200.16      213.13     12.02 o
  17   2   0       82.06       61.10     12.75 o
  18   2   0        0.98       -7.25     12.46 o
  19   2   0        7.33        1.72     13.52 o
  20   2   0        5.90        0.26     16.36 o
  21   2   0       44.36       44.65     19.30 o
   1   3   0      294.52      276.85      3.76 o
   2   3   0      687.48      711.25      7.71 o
   3   3   0       51.77       62.43      2.12 o
   4   3   0       14.71       16.82      2.34 o
   5   3   0      550.26      597.19      9.25 o
   6   3   0     2067.54     2172.62     23.87 o
   7   3   0      106.28      130.95      4.40 o
   8   3   0      215.66      205.22      5.38 o
   9   3   0        3.15        3.32      2.76 o
  10   3   0       19.16       12.53      4.41 o
  11   3   0      635.65      667.85     11.78 o
  12   3   0       48.00       51.12      5.46 o
  13   3   0       34.61       28.29      7.16 o
  14   3   0      122.63       85.12      9.41 o
  15   3   0        0.99       -8.63      8.63 o
  16   3   0        1.92       -9.97      9.97 o
  17   3   0       62.74       49.28     12.78 o
  18   3   0        2.41      -12.69     12.69 o
  19   3   0        1.43      -13.71     13.71 o
  20   3   0        7.62      -13.49     15.57 o
   0   4   0     3864.92     4075.76     54.08 o
   1   4   0     3697.00     3593.63     32.36 o
   2   4   0        0.74        4.91      2.19 o
   3   4   0      295.40      308.56      5.11 o
   4   4   0     3219.16     3273.84     31.16 o
   5   4   0      224.69      228.22      5.00 o
   6   4   0      828.91      886.55     11.56 o
   7   4   0        4.32        0.01      3.00 o
   8   4   0      219.42      224.68      5.46 o
   9   4   0       69.10       66.58      4.27 o
  10   4   0       38.56       59.65      6.15 o
  11   4   0      265.74      252.10      7.88 o
  12   4   0      800.95      807.28     16.51 o
  13   4   0      427.11      437.21     14.96 o
  14   4   0      226.42      237.13     12.35 o
  15   4   0       68.90       46.07     10.47 o
  16   4   0      669.85      582.03     19.07 o
  17   4   0      195.38      217.47     16.77 o
  18   4   0       44.57       57.87     15.04 o
  19   4   0       12.65       20.16     20.96 o
   1   5   0      337.87      326.45      5.69 o
   2   5   0      269.62      259.19      5.51 o
   3   5   0      561.53      543.31      7.82 o
   4   5   0       57.83       54.80      3.97 o
   5   5   0      664.98      639.43     10.32 o
   6   5   0     2004.73     1986.38     23.61 o
   7   5   0     1519.50     1537.75     17.42 o
   8   5   0      413.75      408.82      8.04 o
   9   5   0      165.01      160.12      7.19 o
  10   5   0      745.66      772.78     13.91 o
  11   5   0      786.42      775.21     18.77 o
  12   5   0      314.93      327.91     12.66 o
  13   5   0        1.86       -9.36      9.36 o
  14   5   0        3.19       -0.94     10.38 o
  15   5   0       75.30       74.73     12.19 o
  16   5   0      103.68      107.49     12.71 o
  17   5   0       20.11       12.03     13.82 o
  18   5   0      180.48      149.30     17.49 o
   0   6   0     2137.86     2198.40     31.50 o
   1   6   0      369.49      386.94     10.31 o
   2   6   0       27.56       19.46      3.68 o
   3   6   0        9.23        5.72      3.91 o
   4   6   0     1129.52     1105.54     17.43 o
   5   6   0        8.76       11.11      3.61 o
   6   6   0      181.66      180.66      9.45 o
   7   6   0        1.29        3.72      4.82 o
   8   6   0      262.48      247.78     12.38 o
   9   6   0       28.09       38.84      8.17 o
  10   6   0       25.43       16.77      8.44 o
  11   6   0        0.98       -7.60      9.02 o
  12   6   0       86.69       91.59     10.74 o
  13   6   0      110.35       92.78     11.31 o
  14   6   0        5.21       22.25     11.66 o
  15   6   0       29.50       24.98     11.98 o
  16   6   0        1.34      -12.65     14.84 o
  17   6   0        7.24       18.21     21.37 o
   1   7   0        1.96       -0.34      4.79 o
   2   7   0      218.52      255.15      9.06 o
   3   7   0      249.57      253.41     10.11 o
   4   7   0       11.04       11.52      7.48 o
   5   7   0       23.87       17.26      7.71 o
   6   7   0       89.48      117.61      9.58 o
   7   7   0       29.10       21.00      8.80 o
   8   7   0       46.48       37.09      9.45 o
   9   7   0       95.26       86.96     10.10 o
  10   7   0       39.16       52.12     10.16 o
  11   7   0       26.65        9.68     10.42 o
  12   7   0        8.91        6.38     11.05 o
  13   7   0       16.70        0.84     11.33 o
  14   7   0       37.83       29.61     14.81 o
  15   7   0       18.95        8.94     18.64 o
   0   8   0       86.22       88.98     18.87 o
   1   8   0       86.28       53.75     13.10 o
   2   8   0        1.84       -5.14     13.90 o
   3   8   0       11.18       -7.18     15.72 o
   4   8   0       63.45       54.40     13.51 o
   5   8   0      121.29      109.63     14.93 o
   6   8   0       43.85       33.24     14.55 o
   7   8   0        0.14       -0.18     13.65 o
   8   8   0        0.85      -14.00     14.00 o
   9   8   0       24.51       21.91     15.88 o
  10   8   0        0.15       -1.40     15.68 o
  11   8   0       17.36       21.81     16.77 o
  12   8   0        5.00       15.28     17.37 o
  13   8   0        2.98      -16.39     17.84 o
   1   9   0        3.33      -13.92     13.92 o
   2   9   0       12.02       18.98     14.60 o
   3   9   0       23.18       11.57     14.81 o
   4   9   0        0.01        5.95     15.10 o
   5   9   0      122.11      119.55     17.33 o
   6   9   0       42.28       32.95     15.98 o
   7   9   0        1.20       -3.00     21.90 o
   8   9   0        5.08       -0.16     15.99 o
   9   9   0       12.61       21.24     18.39 o
   0  10   0        0.94       -0.33     23.04 o
   1  10   0        2.79        8.23     16.75 o
 -21   1   1       12.27        8.98     14.35 o
 -20   1   1       10.93        2.37     14.96 o
 -19   1   1       49.17       20.62     18.75 o
 -18   1   1      310.34      302.39     22.18 o
 -17   1   1       11.61        4.97     15.01 o
 -16   1   1      171.81      152.27     13.59 o
 -15   1   1        2.04       -4.70      8.58 o
 -14   1   1      281.05      310.12     12.23 o
 -13   1   1      406.87      415.73     12.22 o
 -12   1   1       69.71       70.29      6.63 o
 -11   1   1      941.85      893.12     14.04 o
 -10   1   1      332.87      281.95      9.44 o
  -9   1   1     2467.55     2437.48     27.38 o
  -8   1   1     3896.94     4299.95     45.81 o
  -7   1   1       54.26       57.75      3.01 o
  -6   1   1     4901.26     4854.77     45.68 o
  -5   1   1     5275.52     5249.46     44.71 o
  -4   1   1     1194.79     1189.60     10.49 o
  -3   1   1     8706.95     8721.07     70.10 o
  -2   1   1     3266.40     3446.50     26.96 o
  -1   1   1     1165.58     1218.49     10.87 o
   0   1   1     6539.91     6748.55     62.28 o
   1   1   1     3084.43     3145.22     32.89 o
   2   1   1      372.47      377.47      4.02 o
   3   1   1     5260.74     5371.79     49.81 o
   4   1   1      517.36      492.48      5.44 o
   5   1   1      275.76      257.26      4.23 o
   6   1   1     1919.24     1923.88     22.55 o
   7   1   1     2304.29     2247.18     28.60 o
   8   1   1     4423.47     4780.13     54.38 o
   9   1   1      955.30      953.14     14.51 o
  10   1   1        0.76        5.23      3.55 o
  11   1   1      284.20      294.01     10.08 o
  12   1   1      578.65      595.81     12.88 o
  13   1   1      216.28      248.01     11.21 o
  14   1   1       22.94       24.85      7.43 o
  15   1   1       51.24       33.49     10.38 o
  16   1   1       19.39       33.23     14.87 o
  17   1   1        3.48       10.29     10.90 o
  18   1   1        1.50        1.50     11.93 o
  19   1   1       63.72       65.85     15.50 o
  20   1   1       55.66       59.55     21.18 o
  21   1   1        4.83        2.26     20.45 o
 -21   2   1       70.37       63.40     23.71 o
 -20   2   1      146.88      166.07     16.75 o
 -19   2   1       90.63      109.33     19.08 o
 -18   2   1        5.01       13.35     12.56 o
 -17   2   1      401.12      434.17     15.85 o
 -16   2   1     1106.10     1115.74     24.86 o
 -15   2   1     1034.95     1011.11     23.02 o
 -14   2   1      380.70      361.39     10.32 o
 -13   2   1      276.23      267.29      8.69 o
 -12   2   1     2407.58     2462.48     28.63 o
 -11   2   1      503.06      476.01      9.36 o
 -10   2   1     1974.64     1971.19     23.03 o
  -9   2   1      444.23      458.89      8.34 o
  -8   2   1     2006.43     2128.14     22.54 o
  -7   2   1      405.45      362.77      5.98 o
  -6   2   1      128.74      126.14      3.26 o
  -5   2   1      973.25      945.14     10.11 o
  -4   2   1     9634.84     9943.40     83.15 o
  -3   2   1     6959.11     7034.80     56.76 o
  -2   2   1    38184.32    37467.26    360.59 o
  -1   2   1    13937.13    14095.17    112.71 o
   0   2   1    24627.81    24343.40    211.49 o
   1   2   1     4508.91     4550.64     38.34 o
   2   2   1    24210.94    24010.88    242.18 o
   3   2   1     4020.04     4187.65     37.11 o
   4   2   1     1101.67     1155.75     11.55 o
   5   2   1     2394.70     2464.60     26.27 o
   6   2   1     5433.73     5681.61     63.35 o
   7   2   1       81.50       86.11      3.47 o
   8   2   1       20.12       18.39      2.70 o
   9   2   1     1898.92     1930.52     23.67 o
  10   2   1     1026.31     1048.51     14.82 o
  11   2   1       43.18       38.34      4.33 o
  12   2   1      266.66      279.93      8.55 o
  13   2   1     2973.05     2906.86     38.41 o
  14   2   1     1336.90     1310.28     26.06 o
  15   2   1       93.18      110.11     10.28 o
  16   2   1        1.60       -3.71     12.35 o
  17   2   1      329.63      345.98     16.93 o
  18   2   1      271.79      276.75     28.55 o
  19   2   1      163.97      184.53     20.54 o
  20   2   1      125.13      164.31     16.40 o
  21   2   1       10.31       -8.40     21.78 o
 -20   3   1        5.19       -2.73     25.93 o
 -19   3   1        5.88       -1.68     16.30 o
 -18   3   1      104.08      115.79     15.56 o
 -17   3   1       71.87       81.08     11.74 o
 -16   3   1        1.89       -0.02     10.07 o
 -15   3   1       29.78        2.97     11.43 o
 -14   3   1      804.65      756.82     21.69 o
 -13   3   1      301.96      302.96      8.60 o
 -12   3   1       26.44       17.20      4.90 o
 -11   3   1      607.70      609.92     10.63 o
 -10   3   1     1935.23     1953.93     22.98 o
  -9   3   1     4964.61     4789.26     51.06 o
  -8   3   1      780.80      801.40     11.18 o
  -7   3   1      624.41      642.41      8.74 o
  -6   3   1     2160.73     2034.69     20.22 o
  -5   3   1     6550.86     6554.15     57.89 o
  -4   3   1     2754.68     2709.91     24.96 o
  -3   3   1       41.86       30.32      2.06 o
  -2   3   1     3497.65     3533.19     33.08 o
  -1   3   1      252.96      231.70      3.51 o
   0   3   1       34.99       35.27      1.85 o
   1   3   1       14.86        8.41      1.03 o
   2   3   1      454.21      398.16      5.54 o
   3   3   1     9637.21     9616.93     98.08 o
   4   3   1     1242.67     1233.68     14.95 o
   5   3   1        5.29        2.32      1.82 o
   6   3   1     6150.07     6158.97     68.27 o
   7   3   1     2538.78     2366.34     27.68 o
   8   3   1     5854.78     5724.13     69.49 o
   9   3   1     1166.70     1127.55     16.48 o
  10   3   1       89.20       95.60      4.97 o
  11   3   1      952.65      948.06     14.35 o
  12   3   1      995.17     1033.78     15.63 o
  13   3   1      850.51      888.59     20.32 o
  14   3   1      455.33      429.31     15.19 o
  15   3   1       65.83       31.92      9.84 o
  16   3   1     1157.34     1071.63     28.54 o
  17   3   1        5.04      -12.84     12.84 o
  18   3   1        5.95      -13.25     13.25 o
  19   3   1       53.15       54.66     15.52 o
  20   3   1      114.07       99.40     17.09 o
 -19   4   1       49.96       53.99     17.95 o
 -18   4   1       26.80       14.80     14.52 o
 -17   4   1        1.71        5.43     11.32 o
 -16   4   1      158.01      199.32     22.29 o
 -15   4   1      400.81      423.65     15.90 o
 -14   4   1       37.14       36.03      9.96 o
 -13   4   1        0.14       -1.21      8.21 o
 -12   4   1      193.01      192.10      7.87 o
 -11   4   1      224.23      226.91      7.09 o
 -10   4   1      912.04      912.34     14.79 o
  -9   4   1      187.92      201.12      5.79 o
  -8   4   1      106.54       92.84      4.33 o
  -7   4   1      293.39      274.15      6.22 o
  -6   4   1      959.92      968.34     11.66 o
  -5   4   1        0.04       -0.56      2.56 o
  -4   4   1     3308.78     3213.89     29.90 o
  -3   4   1      467.72      482.02      6.55 o
  -2   4   1     4941.00     4937.87     46.10 o
  -1   4   1       23.71       24.34      2.29 o
   0   4   1     1335.88     1296.86     13.30 o
   1   4   1      966.17      862.88      9.56 o
   2   4   1     1972.35     1886.43     19.47 o
   3   4   1        8.54        9.91      2.20 o
   4   4   1       73.32       75.99      4.32 o
   5   4   1       19.43       21.60      2.58 o
   6   4   1     1097.20     1058.52     15.06 o
   7   4   1      189.26      180.73      5.85 o
   8   4   1       78.75       97.07      5.72 o
   9   4   1      212.63      209.41      6.06 o
  10   4   1      412.18      405.83      9.15 o
  11   4   1       59.06       54.81      6.39 o
  12   4   1        4.80       -7.51      7.51 o
  13   4   1      500.13      508.29     16.45 o
  14   4   1       39.97       44.74     11.46 o
  15   4   1       11.73       10.82     10.16 o
  16   4   1       31.62       56.78     13.78 o
  17   4   1       61.27       55.16     13.75 o
  18   4   1       79.69       65.33     18.92 o
  19   4   1       39.53       34.71     16.40 o
 -18   5   1       60.82       43.21     15.23 o
 -17   5   1       51.79       35.78     13.37 o
 -16   5   1        7.36        1.64     12.09 o
 -15   5   1        0.41       17.23     11.03 o
 -14   5   1       56.41       23.33     11.10 o
 -13   5   1        0.48       -9.00      9.00 o
 -12   5   1      342.22      337.04     17.15 o
 -11   5   1       13.05        6.60      8.33 o
 -10   5   1        0.05       -0.07      4.76 o
  -9   5   1       26.66       17.26      4.92 o
  -8   5   1      132.55      147.91      6.98 o
  -7   5   1       12.68       11.73      3.77 o
  -6   5   1       10.00       11.15      3.56 o
  -5   5   1      268.06      273.82      6.25 o
  -4   5   1        1.96        2.02      3.17 o
  -3   5   1       15.11       14.11      2.98 o
  -2   5   1       17.96       13.28      2.88 o
  -1   5   1       61.70       71.42      3.48 o
   0   5   1     2087.31     2140.40     20.28 o
   1   5   1        5.69        2.72      2.49 o
   2   5   1       46.71       50.22      3.07 o
   3   5   1       12.16        7.85      2.85 o
   4   5   1       11.52       15.20      2.96 o
   5   5   1      959.61      963.03     12.23 o
   6   5   1      140.46      150.94      4.83 o
   7   5   1        9.17       14.47      3.84 o
   8   5   1       64.53       73.13      4.89 o
   9   5   1      344.26      342.54     10.19 o
  10   5   1        2.01       -0.51      7.29 o
  11   5   1        5.66       -7.15      7.91 o
  12   5   1       46.74       53.00      9.34 o
  13   5   1       97.35       84.52     10.30 o
  14   5   1      130.13      133.12     11.76 o
  15   5   1       13.21       12.51     12.89 o
  16   5   1        0.47       -8.87     13.84 o
  17   5   1       44.62       22.80     15.31 o
  18   5   1       13.48      -10.65     15.42 o
 -17   6   1       52.48       75.27     21.28 o
 -16   6   1      140.83      151.68     14.54 o
 -15   6   1       17.28       -2.56     11.84 o
 -14   6   1       11.29        7.00     11.08 o
 -13   6   1       60.39       67.52     11.38 o
 -12   6   1       37.42       30.86     10.27 o
 -11   6   1       17.96       15.82     12.82 o
 -10   6   1       55.88       79.79      9.06 o
  -9   6   1        5.71       -0.52      8.00 o
  -8   6   1      361.14      369.94     12.41 o
  -7   6   1        5.93        8.32      4.83 o
  -6   6   1       94.46       92.87      5.34 o
  -5   6   1      654.57      628.36     10.96 o
  -4   6   1       12.75       27.87      4.08 o
  -3   6   1      722.71      679.43     10.43 o
  -2   6   1        2.83        5.85      3.84 o
  -1   6   1       85.82      105.12      4.86 o
   0   6   1      545.40      555.40      7.87 o
   1   6   1      612.61      586.15      9.57 o
   2   6   1      140.53      134.11      4.72 o
   3   6   1       68.42       74.44      4.21 o
   4   6   1       44.45       44.28      3.88 o
   5   6   1       18.01       12.77      6.59 o
   6   6   1       10.36       16.73      5.78 o
   7   6   1        0.44        5.85      7.28 o
   8   6   1       52.44       50.83      8.28 o
   9   6   1       20.90       28.07      8.18 o
  10   6   1       40.83       31.68      9.88 o
  11   6   1        0.43       -8.62      8.62 o
  12   6   1       55.72       57.47     10.67 o
  13   6   1       48.38       31.74     10.93 o
  14   6   1       82.30       70.78     11.81 o
  15   6   1        4.19       20.70     13.56 o
  16   6   1        0.11        2.98     14.34 o
  17   6   1        2.06       -2.13     15.10 o
 -15   7   1       14.75       -6.89     18.34 o
 -14   7   1       24.21       23.45     17.00 o
 -13   7   1       53.26       57.08     34.22 o
 -12   7   1       13.73       16.70     16.84 o
 -11   7   1       49.01       66.30     16.13 o
 -10   7   1      273.45      290.83     18.92 o
  -9   7   1      170.35      174.26     11.27 o
  -8   7   1       49.28       32.83     10.79 o
  -7   7   1       36.56       48.80      8.70 o
  -6   7   1      466.67      486.40     15.58 o
  -5   7   1      385.41      400.74     13.41 o
  -4   7   1       86.03       79.24      8.00 o
  -3   7   1        6.29        1.93      5.66 o
  -2   7   1       61.64       56.94      6.40 o
  -1   7   1       69.73       78.60      5.81 o
   0   7   1       97.98       95.86      7.14 o
   1   7   1       36.02       34.59      6.66 o
   2   7   1      201.71      185.83     14.13 o
   3   7   1       50.77       55.36      7.77 o
   4   7   1      131.19      105.91      8.52 o
   5   7   1       17.15        2.48      7.84 o
   6   7   1       53.80       47.89      8.79 o
   7   7   1      371.50      361.08     13.25 o
   8   7   1      161.12      175.46     10.64 o
   9   7   1       16.61       18.54      9.56 o
  10   7   1        0.43       -0.08     12.44 o
  11   7   1       18.54       25.84     10.46 o
  12   7   1       32.73       47.16     11.31 o
  13   7   1       19.84       27.38     11.82 o
  14   7   1        4.21      -10.33     12.06 o
  15   7   1        1.65       -4.45     14.49 o
 -13   8   1        0.87        3.64     31.13 o
 -12   8   1        9.54       -7.84     18.42 o
 -11   8   1        5.90       18.94     16.76 o
 -10   8   1        1.54        9.74     16.11 o
  -9   8   1        3.01       14.78     16.32 o
  -8   8   1        1.37       -3.91     14.74 o
  -7   8   1       49.23       20.13     14.43 o
  -6   8   1      139.88      124.19     15.87 o
  -5   8   1        6.24       -3.34     13.90 o
  -4   8   1       21.57       46.34     23.96 o
  -3   8   1      113.86      106.48     14.38 o
  -2   8   1       90.57       90.34     13.99 o
  -1   8   1        0.30       -9.96     15.02 o
   0   8   1       53.16       59.32     13.38 o
   1   8   1       69.03       67.97     13.90 o
   2   8   1      100.19       88.59     13.91 o
   3   8   1       25.21       15.12     13.19 o
   4   8   1        4.18      -12.98     12.98 o
   5   8   1       14.99       25.61     13.40 o
   6   8   1      162.42      155.96     17.05 o
   7   8   1        2.80       -5.41     14.41 o
   8   8   1        2.50        2.00     14.72 o
   9   8   1        4.33       -1.90     17.52 o
  10   8   1       21.96       21.66     15.38 o
  11   8   1        0.42        5.60     18.46 o
  12   8   1        1.14      -17.07     17.07 o
  -9   9   1       19.59       34.87     18.80 o
  -8   9   1        0.15        8.55     17.60 o
  -7   9   1        3.31       -6.47     17.07 o
  -6   9   1       16.86        2.30     16.86 o
  -5   9   1        0.56        0.25     27.85 o
  -4   9   1       10.22       -7.69     15.45 o
  -3   9   1       26.89       19.69     15.25 o
  -2   9   1        5.66       17.69     14.79 o
  -1   9   1       14.50       22.97     14.73 o
   0   9   1        2.03       32.08     15.11 o
   1   9   1        1.88       -2.26     14.89 o
   2   9   1       27.01       33.63     15.06 o
   3   9   1        7.42       19.90     14.78 o
   4   9   1       38.07       40.45     15.55 o
   5   9   1        5.36      -12.78     22.49 o
   6   9   1       13.99       20.58     16.63 o
   7   9   1       20.53       21.56     16.94 o
   8   9   1        4.37       12.59     17.11 o
   9   9   1        8.58       10.02     17.74 o
  -1  10   1        2.25      -15.15     16.37 o
   0  10   1        0.00      -20.30     20.30 o
 -21   0   2        0.07      -15.72     28.41 o
 -20   0   2       97.60      153.49     31.15 o
 -19   0   2      600.83      606.35     44.49 o
 -18   0   2      477.86      431.12     35.28 o
 -17   0   2       32.83        6.18     22.63 o
 -16   0   2      470.78      548.28     65.92 o
 -15   0   2     2108.46     2288.56     99.46 o
 -14   0   2     2501.53     2488.00     60.62 o
 -13   0   2       57.74       58.67     11.59 o
 -12   0   2      111.80      102.95      9.49 o
 -11   0   2     2491.44     2423.36     66.68 o
 -10   0   2     2158.54     2146.01     35.19 o
  -9   0   2      106.32      167.77      7.08 o
  -8   0   2      512.39      520.33     11.82 o
  -7   0   2       75.64       63.08      5.49 o
  -6   0   2     8760.99     9132.46    109.06 o
  -5   0   2      113.29      101.60      3.40 o
  -4   0   2     1773.70     1633.07     20.69 o
  -3   0   2    15329.74    15398.59    181.65 o
  -2   0   2    23840.26    23519.02    362.73 o
  -1   0   2      527.30      504.43      6.68 o
   0   0   2    12352.78    11721.19    139.44 o
   1   0   2     7521.38     7088.33     93.16 o
   2   0   2    25827.16    25089.69    370.76 o
   3   0   2     7771.88     7779.28    114.51 o
   4   0   2     5402.67     5215.68    222.67 o
   5   0   2       50.33       68.81      4.04 o
   6   0   2      721.31      716.26     26.85 o
   7   0   2     4834.14     4788.10    101.51 o
   8   0   2       58.04       51.58      6.67 o
   9   0   2     1519.16     1421.46     63.69 o
  10   0   2      343.06      332.09     15.55 o
  11   0   2     3561.57     3501.25     70.23 o
  12   0   2       33.13       41.42      8.99 o
  13   0   2     3062.93     3125.25     58.38 o
  14   0   2     1400.10     1365.61     36.84 o
  15   0   2     1252.55     1287.14     52.88 o
  16   0   2      280.49      268.91     26.40 o
  17   0   2        0.91      -11.30     23.25 o
  18   0   2        2.04       16.54     23.82 o
  19   0   2      734.46      758.12     45.72 o
  20   0   2      202.80      228.64     32.29 o
  21   0   2        2.74      -12.48     30.86 o
 -21   1   2      133.41      163.80     17.58 o
 -20   1   2       95.12       97.32     14.64 o
 -19   1   2       58.50       59.59     26.05 o
 -18   1   2      172.23      185.03     20.53 o
 -17   1   2        6.20       -1.09     12.48 o
 -16   1   2      564.02      538.59     17.52 o
 -15   1   2       74.51       71.12      9.74 o
 -14   1   2      338.82      343.48     12.83 o
 -13   1   2      510.66      486.00     13.08 o
 -12   1   2     1182.10     1122.85     18.14 o
 -11   1   2      251.53      238.54      7.46 o
 -10   1   2        9.45       -1.71      4.22 o
  -9   1   2     7458.45     7499.75     78.23 o
  -8   1   2     4854.73     4651.71     46.58 o
  -7   1   2     4454.71     4489.31     44.74 o
  -6   1   2        6.27        0.17      2.04 o
  -5   1   2      391.30      400.18      5.23 o
  -4   1   2    11651.63    11155.05     93.46 o
  -3   1   2     2130.75     2190.26     18.27 o
  -2   1   2     6409.80     6849.35     57.52 o
  -1   1   2      111.62       76.83      2.15 o
   0   1   2     2534.85     2347.69     19.46 o
   1   1   2     8012.07     8316.10     98.27 o
   2   1   2      626.64      630.59      8.37 o
   3   1   2      973.52     1039.50     11.45 o
   4   1   2    12106.01    11749.93    139.97 o
   5   1   2     2436.05     2368.32     25.26 o
   6   1   2     1276.17     1322.03     15.95 o
   7   1   2     1808.55     1973.28     23.36 o
   8   1   2     5964.66     5916.99     71.89 o
   9   1   2     4626.76     4498.52     51.13 o
  10   1   2     1460.44     1486.72     21.43 o
  11   1   2      598.17      591.50     15.63 o
  12   1   2      789.62      819.36     13.49 o
  13   1   2      169.57      196.02     10.28 o
  14   1   2     2646.65     2757.60     44.84 o
  15   1   2       83.41       81.61     10.68 o
  16   1   2       30.96       38.23     11.07 o
  17   1   2      101.97      103.57     12.55 o
  18   1   2       22.05       16.73     17.15 o
  19   1   2        6.54       -7.97     13.21 o
  20   1   2       85.11       87.63     14.84 o
  21   1   2       18.63       24.48     22.46 o
 -21   2   2        4.96       22.46     16.43 o
 -20   2   2        3.40       -1.78     14.85 o
 -19   2   2        5.79      -13.83     13.83 o
 -18   2   2        5.50       11.69     12.89 o
 -17   2   2       58.61       69.30     11.71 o
 -16   2   2        0.19        2.31      9.84 o
 -15   2   2       61.47       73.51      8.59 o
 -14   2   2      198.13      220.77      8.66 o
 -13   2   2       60.63       48.80      6.37 o
 -12   2   2      148.04      158.73      7.86 o
 -11   2   2      301.50      277.33      7.44 o
 -10   2   2      995.09      987.38     14.46 o
  -9   2   2      200.77      175.01      6.15 o
  -8   2   2        0.30       -1.68      2.95 o
  -7   2   2      619.10      604.69      8.31 o
  -6   2   2     1032.85     1016.34     11.13 o
  -5   2   2      186.80      165.85      3.85 o
  -4   2   2     1058.13     1131.36     10.67 o
  -3   2   2      442.59      419.41      4.60 o
  -2   2   2    24052.52    23775.73    203.61 o
  -1   2   2      173.72      199.26      4.40 o
   0   2   2       37.16       46.75      1.36 o
   1   2   2      425.13      395.65      4.05 o
   2   2   2      827.49      847.96      9.75 o
   3   2   2     2554.41     2406.00     27.29 o
   4   2   2      752.52      750.03      9.56 o
   5   2   2       49.94       42.74      2.14 o
   6   2   2        4.89        2.19      2.01 o
   7   2   2      848.34      924.47     14.92 o
   8   2   2      683.03      694.89     10.90 o
   9   2   2        2.07       -1.23      3.17 o
  10   2   2       78.89       80.96      4.60 o
  11   2   2      212.55      203.51      9.68 o
  12   2   2        1.71        1.20      4.56 o
  13   2   2        6.13        5.98      6.32 o
  14   2   2      142.89      135.14      9.97 o
  15   2   2      231.56      248.16     14.07 o
  16   2   2      249.26      242.45     23.47 o
  17   2   2        5.17      -11.99     11.99 o
  18   2   2        0.58      -12.65     12.65 o
  19   2   2       17.93        1.11     33.70 o
  20   2   2        3.11       -1.95     15.14 o
 -20   3   2       13.63        6.58     16.64 o
 -19   3   2       50.93       42.59     15.05 o
 -18   3   2        1.19      -11.12     11.12 o
 -17   3   2        2.42      -10.79     10.79 o
 -16   3   2        0.34        0.07     10.24 o
 -15   3   2        0.35       -4.36      9.42 o
 -14   3   2      232.45      211.90      9.10 o
 -13   3   2       46.24       54.08      6.68 o
 -12   3   2       47.90       38.32      5.78 o
 -11   3   2       95.02       94.43      5.71 o
 -10   3   2      744.99      730.69     12.14 o
  -9   3   2      312.69      310.11      8.16 o
  -8   3   2      858.89      899.56     12.16 o
  -7   3   2       28.36       37.91      3.47 o
  -6   3   2      152.54      162.24      3.85 o
  -5   3   2        7.17        7.16      2.34 o
  -4   3   2      202.10      203.21      4.02 o
  -3   3   2     1381.74     1372.30     12.74 o
  -2   3   2        8.37       14.45      1.83 o
  -1   3   2      851.80      912.69     11.41 o
   0   3   2      122.50      140.75      2.59 o
   1   3   2       23.60       15.93      1.82 o
   2   3   2       38.68       32.57      1.96 o
   3   3   2      520.26      522.92      6.78 o
   4   3   2       61.70       61.08      2.31 o
   5   3   2      378.40      392.83      5.85 o
   6   3   2      598.57      674.20      8.73 o
   7   3   2       90.86       94.62      3.56 o
   8   3   2     1773.43     1875.55     22.65 o
   9   3   2      374.91      394.39      8.42 o
  10   3   2      433.93      448.45      8.81 o
  11   3   2       33.28       27.23      4.28 o
  12   3   2       98.87       96.32      7.29 o
  13   3   2      200.51      211.71     10.74 o
  14   3   2       26.80       32.44      9.16 o
  15   3   2      196.24      191.48     13.44 o
  16   3   2      103.79       99.81     12.98 o
  17   3   2        7.77       10.97     13.22 o
  18   3   2        0.19       11.01     13.80 o
  19   3   2        5.79       -0.25     15.09 o
  20   3   2        2.28       -4.42     28.98 o
 -19   4   2       70.10       74.88     16.06 o
 -18   4   2       15.62       16.14     13.17 o
 -17   4   2       19.25        6.78     11.94 o
 -16   4   2      117.12      129.56     22.48 o
 -15   4   2      540.17      566.73     18.86 o
 -14   4   2      336.41      334.74     14.02 o
 -13   4   2        4.50        3.54      9.21 o
 -12   4   2       14.95       17.56      6.01 o
 -11   4   2      503.38      498.24     10.83 o
 -10   4   2     1123.99     1126.04     16.38 o
  -9   4   2        1.46        2.97      4.40 o
  -8   4   2      702.94      742.31     11.73 o
  -7   4   2      342.11      330.11      7.14 o
  -6   4   2      448.82      465.04      7.85 o
  -5   4   2       20.32       29.19      3.31 o
  -4   4   2       22.17       23.16      3.54 o
  -3   4   2    12874.05    12850.13    117.32 o
  -2   4   2     5033.76     5111.80     47.59 o
  -1   4   2      502.56      506.93      7.04 o
   0   4   2      397.11      434.42      5.54 o
   1   4   2      648.74      627.82      7.54 o
   2   4   2     3539.40     3532.85     39.87 o
   3   4   2     2973.80     2909.87     31.09 o
   4   4   2     1327.34     1322.21     15.26 o
   5   4   2      112.64      104.89      3.39 o
   6   4   2       10.82       12.96      3.11 o
   7   4   2       74.42       74.59      3.76 o
   8   4   2      362.54      378.96      9.85 o
   9   4   2       62.50       62.95      5.10 o
  10   4   2      152.09      142.37      8.16 o
  11   4   2      213.18      239.67      9.67 o
  12   4   2       46.75       39.51      8.64 o
  13   4   2       75.95       79.16      9.44 o
  14   4   2       48.44       24.20      9.33 o
  15   4   2      259.98      245.24     15.25 o
  16   4   2      274.24      276.34     16.35 o
  17   4   2       20.92       29.75     13.46 o
  18   4   2        1.29       -1.60     14.79 o
  19   4   2       25.66       -3.81     15.95 o
 -18   5   2        4.44      -11.20     15.45 o
 -17   5   2       10.70       -9.84     13.08 o
 -16   5   2      109.18      107.94     13.40 o
 -15   5   2       15.94       17.20     11.86 o
 -14   5   2       93.77       86.99     11.65 o
 -13   5   2      244.43      237.70     12.39 o
 -12   5   2      186.97      186.22     11.50 o
 -11   5   2      128.49      106.54      9.36 o
 -10   5   2      201.66      222.50     11.54 o
  -9   5   2      539.67      539.98     10.86 o
  -8   5   2     2789.49     2798.65     33.70 o
  -7   5   2      661.77      687.90     11.55 o
  -6   5   2        7.68        4.57      3.89 o
  -5   5   2     1189.60     1159.83     14.59 o
  -4   5   2      825.30      828.56     10.81 o
  -3   5   2      553.78      556.43      8.24 o
  -2   5   2      249.24      255.34      5.60 o
  -1   5   2        5.70       13.54      4.64 o
   0   5   2      955.32      962.74      9.85 o
   1   5   2      460.40      468.10      6.43 o
   2   5   2       50.64       45.49      3.73 o
   3   5   2      895.09      835.94     12.67 o
   4   5   2     1968.31     1960.93     25.61 o
   5   5   2      126.29      120.28      9.27 o
   6   5   2        5.70        6.56      4.28 o
   7   5   2      383.35      359.54      7.26 o
   8   5   2     1053.69     1004.94     15.71 o
   9   5   2      447.22      433.76     10.25 o
  10   5   2      673.57      697.60     16.99 o
  11   5   2       20.01       33.71      8.35 o
  12   5   2       19.87       24.70      8.87 o
  13   5   2      243.91      206.34     12.06 o
  14   5   2      197.23      215.47     14.81 o
  15   5   2       11.27       12.61     12.94 o
  16   5   2       48.21       47.63     13.53 o
  17   5   2       10.06       21.88     14.82 o
  18   5   2       50.08       29.41     22.68 o
 -17   6   2       25.50       22.82     26.03 o
 -16   6   2       11.82      -11.44     25.62 o
 -15   6   2       38.82       48.76     18.40 o
 -14   6   2      171.53      193.96     13.66 o
 -13   6   2       86.77      103.37     12.03 o
 -12   6   2       20.02       16.73      9.91 o
 -11   6   2      141.78      142.72     10.82 o
 -10   6   2       22.00        8.17      8.74 o
  -9   6   2       72.81       75.89      8.92 o
  -8   6   2      267.52      262.69      9.88 o
  -7   6   2        6.03        9.41      5.50 o
  -6   6   2     1187.53     1136.21     17.63 o
  -5   6   2       38.92       41.85      5.41 o
  -4   6   2      272.36      261.44      7.08 o
  -3   6   2      142.06      157.03      5.33 o
  -2   6   2      399.66      386.57      7.83 o
  -1   6   2      431.96      440.30      9.10 o
   0   6   2       55.22       55.81      3.68 o
   1   6   2       14.19        9.09      4.10 o
   2   6   2      594.91      594.92     10.19 o
   3   6   2       86.98       87.48      4.94 o
   4   6   2      540.71      508.96     13.14 o
   5   6   2        2.69        7.86      5.36 o
   6   6   2       97.21       94.09      8.08 o
   7   6   2      316.74      320.94     13.88 o
   8   6   2      122.60      133.05      9.29 o
   9   6   2       95.56       98.70      8.97 o
  10   6   2        9.73        6.54      8.46 o
  11   6   2      237.02      244.04     11.98 o
  12   6   2        9.36       -1.26     11.31 o
  13   6   2       80.85      103.13     12.07 o
  14   6   2       67.25       78.69     13.37 o
  15   6   2       47.15       40.97     13.82 o
  16   6   2       22.27       14.23     14.84 o
 -15   7   2        0.63      -13.25     19.34 o
 -14   7   2       29.09      -17.32     26.32 o
 -13   7   2       11.45       10.12     18.33 o
 -12   7   2       75.35       68.77     17.97 o
 -11   7   2       16.97       26.24     15.93 o
 -10   7   2        3.76       14.41     14.95 o
  -9   7   2        7.49        4.44     14.25 o
  -8   7   2       12.90       31.62     13.70 o
  -7   7   2       38.31       41.17     19.18 o
  -6   7   2       51.12       35.43     12.95 o
  -5   7   2        8.95       -0.73     11.84 o
  -4   7   2        0.86       22.40      7.49 o
  -3   7   2       47.31       45.34      7.65 o
  -2   7   2       33.85       28.72      7.34 o
  -1   7   2       56.01       61.05      9.79 o
   0   7   2       53.39       66.43      7.68 o
   1   7   2       18.94       36.14      6.88 o
   2   7   2       45.87       46.35      7.15 o
   3   7   2       50.19       48.83      7.81 o
   4   7   2      111.05      144.03      9.31 o
   5   7   2       41.32       34.98      8.34 o
   6   7   2        3.19        8.29      8.41 o
   7   7   2        7.88        7.96      8.73 o
   8   7   2        9.49       20.74      8.92 o
   9   7   2        0.33       -2.12      9.40 o
  10   7   2        8.34       -5.82      9.75 o
  11   7   2       58.52       50.44     10.73 o
  12   7   2        8.85       12.60     11.23 o
  13   7   2        2.61       14.11     12.14 o
  14   7   2        6.78       14.21     14.09 o
 -12   8   2        0.24       -5.76     17.98 o
 -11   8   2        1.74        9.30     17.39 o
 -10   8   2        3.05       -1.79     16.19 o
  -9   8   2       33.87       23.60     19.46 o
  -8   8   2        0.29      -13.95     13.95 o
  -7   8   2        0.86       -5.27     15.55 o
  -6   8   2      114.15       87.32     15.37 o
  -5   8   2       33.89       10.59     13.95 o
  -4   8   2      132.32      134.22     15.26 o
  -3   8   2       33.77       36.83     13.70 o
  -2   8   2        2.28       -0.97     13.13 o
  -1   8   2        0.06       12.50     12.33 o
   0   8   2        0.07       20.72     12.74 o
   1   8   2       34.25       30.74     12.67 o
   2   8   2       13.46        1.15     12.06 o
   3   8   2       56.46       37.38     10.32 o
   4   8   2        0.47       -2.22      8.57 o
   5   8   2        4.41        0.81      9.38 o
   6   8   2        5.17       17.96      9.37 o
   7   8   2       22.15       42.91     10.18 o
   8   8   2       16.67       19.43     10.57 o
   9   8   2        1.55      -10.22     10.22 o
  10   8   2        9.47        2.93     13.15 o
  11   8   2       12.54       12.42     13.06 o
  12   8   2        0.34        8.02     17.94 o
  -9   9   2       10.98       -2.89     29.10 o
  -8   9   2        7.43       17.02     17.32 o
  -7   9   2        4.14       -4.88     16.83 o
  -6   9   2       55.26       55.19     35.16 o
  -5   9   2        9.02       44.24     16.47 o
  -4   9   2        0.61       -4.75     19.93 o
  -3   9   2        7.96       13.20     21.22 o
  -2   9   2       12.47       -8.53     14.57 o
  -1   9   2        1.54        5.67     15.34 o
   0   9   2        2.83      -14.70     14.70 o
   1   9   2        8.79       -1.59     14.54 o
   2   9   2        0.93       17.35     15.28 o
   3   9   2       15.53        4.52     15.06 o
   4   9   2        3.19      -10.43     15.22 o
   5   9   2        4.73        2.95     17.07 o
   6   9   2       11.90       26.95     19.26 o
   7   9   2       30.74       42.94     17.21 o
   8   9   2       44.30       59.53     17.39 o
 -21   1   3        4.16       14.29     14.75 o
 -20   1   3       31.66       31.53     20.66 o
 -19   1   3       38.19       42.12     21.82 o
 -18   1   3      134.80      135.38     15.83 o
 -17   1   3        9.20       21.66     12.51 o
 -16   1   3      302.67      320.70     15.41 o
 -15   1   3       20.70       22.49      8.09 o
 -14   1   3       32.07       28.05      7.64 o
 -13   1   3       56.48       51.92      7.52 o
 -12   1   3     1496.96     1442.41     22.04 o
 -11   1   3     1049.33     1035.92     17.15 o
 -10   1   3       25.28       30.85      4.64 o
  -9   1   3      870.16      893.32     13.30 o
  -8   1   3      718.28      657.24      9.74 o
  -7   1   3     2523.58     2515.20     27.65 o
  -6   1   3     4877.36     4685.53     46.46 o
  -5   1   3      511.67      566.50      7.02 o
  -4   1   3     1201.24     1094.57     11.39 o
  -3   1   3       69.02       80.24      2.47 o
  -2   1   3     1012.82      983.97      9.08 o
  -1   1   3      984.34     1008.64      8.71 o
   0   1   3      499.68      469.75      4.57 o
   1   1   3     1044.06     1109.21     12.14 o
   2   1   3     1752.01     1720.14     23.16 o
   3   1   3      806.89      913.03     13.80 o
   4   1   3      766.18      711.32      9.59 o
   5   1   3     4995.19     5178.92     62.32 o
   6   1   3     6632.42     6802.33     81.68 o
   7   1   3      241.05      222.02      5.64 o
   8   1   3      624.63      634.94      9.98 o
   9   1   3      873.36      889.62     12.34 o
  10   1   3     2688.68     2667.81     31.75 o
  11   1   3     1868.19     1853.75     23.24 o
  12   1   3     1218.55     1192.41     16.82 o
  13   1   3      615.41      611.27     14.15 o
  14   1   3     1189.83     1203.33     27.95 o
  15   1   3        3.84        7.41     10.09 o
  16   1   3        0.53        8.24     11.34 o
  17   1   3        0.51      -10.89     10.89 o
  18   1   3       53.48       31.02     14.00 o
  19   1   3       57.55       59.16     14.53 o
  20   1   3        0.31      -12.67     29.65 o
 -20   2   3        0.37       -7.61     16.99 o
 -19   2   3      132.50      125.56     26.45 o
 -18   2   3      405.98      415.24     33.82 o
 -17   2   3      446.98      450.18     16.93 o
 -16   2   3        9.33       16.84     10.24 o
 -15   2   3      490.73      515.78     14.03 o
 -14   2   3      331.26      371.26     10.71 o
 -13   2   3     1810.20     1765.18     25.94 o
 -12   2   3      805.78      822.31     15.00 o
 -11   2   3      298.31      289.31      8.91 o
 -10   2   3      449.30      444.83      9.44 o
  -9   2   3      272.91      269.32      6.53 o
  -8   2   3     1622.22     1605.31     19.07 o
  -7   2   3      242.03      235.04      5.33 o
  -6   2   3     2006.26     2033.95     20.35 o
  -5   2   3     3781.26     3907.09     36.91 o
  -4   2   3      426.87      463.19      6.09 o
  -3   2   3     3123.87     3283.78     28.14 o
  -2   2   3     5290.41     5384.50     47.09 o
  -1   2   3     7442.04     6945.69     63.76 o
   0   2   3     8307.35     8776.39     73.58 o
   1   2   3      844.09      845.93     10.53 o
   2   2   3      352.64      383.59      5.62 o
   3   2   3     5162.21     5085.23     66.66 o
   4   2   3     3062.02     3013.87     40.37 o
   5   2   3     3547.51     3655.11     41.14 o
   6   2   3     1575.78     1722.70     22.19 o
   7   2   3     1082.28     1059.78     14.91 o
   8   2   3       91.96       99.04      5.69 o
   9   2   3      482.22      508.52      8.85 o
  10   2   3      601.46      590.06     10.93 o
  11   2   3     1385.08     1359.80     18.45 o
  12   2   3       71.13       80.37      7.62 o
  13   2   3       36.97       33.06      7.83 o
  14   2   3        0.77        1.62     19.65 o
  15   2   3      761.15      747.62     29.66 o
  16   2   3      338.62      319.66     16.46 o
  17   2   3      738.66      778.91     24.95 o
  18   2   3       67.74       40.16     21.77 o
  19   2   3       21.64       15.81     16.31 o
  20   2   3       47.95       50.69     21.67 o
 -20   3   3      225.69      259.55     24.54 o
 -19   3   3       24.08       12.44     14.56 o
 -18   3   3       53.46       53.82     12.31 o
 -17   3   3        2.51        3.56     11.59 o
 -16   3   3      360.32      340.84     14.92 o
 -15   3   3      199.24      170.13     11.59 o
 -14   3   3      131.15      132.35      8.33 o
 -13   3   3       82.88       84.39      7.76 o
 -12   3   3      487.44      461.34     12.22 o
 -11   3   3     1834.04     1856.79     26.33 o
 -10   3   3     2418.84     2358.94     31.65 o
  -9   3   3      307.91      316.86      7.88 o
  -8   3   3     3510.96     3380.84     39.49 o
  -7   3   3     3842.06     3768.96     43.33 o
  -6   3   3     3942.11     3922.24     41.95 o
  -5   3   3      482.17      517.50      7.06 o
  -4   3   3      357.00      428.15      5.97 o
  -3   3   3     4776.08     5063.78     47.10 o
  -2   3   3    11383.17    11344.68     98.42 o
  -1   3   3     1020.69     1019.87     11.94 o
   0   3   3     1261.42     1242.02     12.57 o
   1   3   3      367.49      393.17      5.24 o
   2   3   3     3626.94     3653.44     38.06 o
   3   3   3      174.46      169.14      3.68 o
   4   3   3     1059.98      989.73     11.43 o
   5   3   3     4033.49     3914.17     47.53 o
   6   3   3     1939.60     1819.11     23.22 o
   7   3   3      131.32      110.96      5.29 o
   8   3   3       40.76       38.62      3.88 o
   9   3   3      690.99      657.16     11.28 o
  10   3   3     3682.89     3682.04     46.24 o
  11   3   3      231.71      221.74      7.87 o
  12   3   3      547.03      567.93     22.04 o
  13   3   3       42.47       41.98      8.42 o
  14   3   3      219.63      220.47     19.32 o
  15   3   3        4.32       -2.38     10.62 o
  16   3   3      104.35      110.20     16.62 o
  17   3   3       46.71       35.18     12.97 o
  18   3   3       34.78       -1.78     17.74 o
  19   3   3       14.21       -9.55     15.87 o
 -19   4   3        2.18        3.67     14.90 o
 -18   4   3       30.72        9.85     13.09 o
 -17   4   3      110.30      131.54     13.64 o
 -16   4   3      136.36      144.80     13.22 o
 -15   4   3        0.80      -10.11     10.11 o
 -14   4   3       85.13       84.28     10.84 o
 -13   4   3      458.21      485.60     12.45 o
 -12   4   3      185.63      198.23     10.93 o
 -11   4   3       34.68       47.89     10.48 o
 -10   4   3        4.51       -4.43      5.64 o
  -9   4   3      276.02      260.20      9.48 o
  -8   4   3     1762.37     1696.93     23.69 o
  -7   4   3       18.83       15.83      4.08 o
  -6   4   3      105.03      102.20      4.23 o
  -5   4   3      983.58      932.42     11.48 o
  -4   4   3     3135.64     3202.76     32.47 o
  -3   4   3       57.31       61.03      3.46 o
  -2   4   3     1093.96     1120.53     11.91 o
  -1   4   3      362.55      314.09      8.74 o
   0   4   3     2537.83     2539.20     27.54 o
   1   4   3      342.07      343.17      5.86 o
   2   4   3       21.44       19.28      2.57 o
   3   4   3     1155.63     1177.98     15.98 o
   4   4   3     1364.71     1317.92     17.61 o
   5   4   3      671.21      648.28     10.26 o
   6   4   3       18.47       12.95      3.42 o
   7   4   3     1400.58     1452.79     19.79 o
   8   4   3        7.15        1.17      3.93 o
   9   4   3      299.37      313.19      8.18 o
  10   4   3        0.10       -3.88      4.77 o
  11   4   3      274.06      292.34     10.27 o
  12   4   3       62.63       73.15      9.71 o
  13   4   3       21.36       16.67      8.91 o
  14   4   3       46.13       38.81     11.43 o
  15   4   3      275.03      245.85     15.48 o
  16   4   3        9.50       10.33     13.11 o
  17   4   3       93.88      135.84     15.69 o
  18   4   3        6.17      -14.23     14.23 o
 -18   5   3        4.17      -15.30     19.68 o
 -17   5   3       16.97       -8.13     17.81 o
 -16   5   3       18.17       21.25     12.73 o
 -15   5   3       18.06       20.77     11.59 o
 -14   5   3      141.01      137.43     12.22 o
 -13   5   3        1.42       -9.99      9.99 o
 -12   5   3       30.34       22.70      9.72 o
 -11   5   3        0.87        1.25      6.29 o
 -10   5   3       17.57       27.20      6.21 o
  -9   5   3        3.77        4.20      5.54 o
  -8   5   3      466.23      466.94     10.71 o
  -7   5   3       22.80       20.60      4.69 o
  -6   5   3       16.71       20.70      4.36 o
  -5   5   3      114.11      102.35      4.67 o
  -4   5   3        0.56        5.33      3.60 o
  -3   5   3       13.97        6.37      2.22 o
  -2   5   3      201.72      202.71      6.70 o
  -1   5   3       59.65       59.03      2.89 o
   0   5   3       28.76       28.02      3.11 o
   1   5   3       19.24       13.72      3.49 o
   2   5   3      248.21      247.80      6.82 o
   3   5   3        1.06       -2.45      3.63 o
   4   5   3       70.80       63.69      4.35 o
   5   5   3       45.52       41.43      4.29 o
   6   5   3       32.41       32.15      4.39 o
   7   5   3       78.59       81.43      5.09 o
   8   5   3        7.53       15.65      4.30 o
   9   5   3       35.84       33.27      6.16 o
  10   5   3       11.53       10.07     12.22 o
  11   5   3       46.10       44.80      8.75 o
  12   5   3       15.88        4.27      8.79 o
  13   5   3       87.54      103.50     12.45 o
  14   5   3       53.74       37.45     12.19 o
  15   5   3        1.31        1.93     12.52 o
  16   5   3       16.46        4.60     14.24 o
  17   5   3        9.17        9.07     14.71 o
 -16   6   3        0.54       10.18     30.00 o
 -15   6   3       29.31       33.89     18.05 o
 -14   6   3       41.76       19.85     17.38 o
 -13   6   3       72.40       82.42     23.62 o
 -12   6   3        0.05       -8.82     15.40 o
 -11   6   3       77.92      114.64     15.62 o
 -10   6   3        1.68        4.31      8.60 o
  -9   6   3        9.76       12.67      8.42 o
  -8   6   3        0.30        1.62      6.03 o
  -7   6   3        4.58        4.89      5.67 o
  -6   6   3      107.89      107.45      6.43 o
  -5   6   3      726.71      688.55     11.81 o
  -4   6   3      145.86      150.95      5.75 o
  -3   6   3      462.30      399.15     15.80 o
  -2   6   3      268.15      271.27      7.33 o
  -1   6   3      550.74      523.73      8.56 o
   0   6   3       62.33       60.15      5.47 o
   1   6   3      112.55      125.80      5.48 o
   2   6   3       96.65       93.03      6.18 o
   3   6   3      381.60      348.13      9.90 o
   4   6   3       80.30       70.51      5.45 o
   5   6   3       22.17       22.85      7.03 o
   6   6   3        2.05        1.33      6.82 o
   7   6   3       41.48       53.44      7.94 o
   8   6   3        1.07       -2.99      7.79 o
   9   6   3       77.88       66.53     10.50 o
  10   6   3       29.39       20.66      8.61 o
  11   6   3       10.47       11.34      8.82 o
  12   6   3        1.28        6.45      9.87 o
  13   6   3        1.84       -8.76     12.02 o
  14   6   3       54.59       56.09     13.15 o
  15   6   3        0.29      -15.00     16.99 o
  16   6   3       41.06       26.30     14.81 o
 -15   7   3        0.85        8.68     26.48 o
 -14   7   3        1.36      -17.40     17.40 o
 -13   7   3       10.60       21.23     18.14 o
 -12   7   3      101.73       82.29     27.40 o
 -11   7   3       26.98       18.58     22.51 o
 -10   7   3        0.63      -13.04     15.29 o
  -9   7   3       40.98       60.00     15.56 o
  -8   7   3      337.97      342.43     27.63 o
  -7   7   3       33.48       55.07     13.96 o
  -6   7   3       55.88       54.86     13.47 o
  -5   7   3        2.17       -5.07      7.93 o
  -4   7   3       19.11       19.38      7.84 o
  -3   7   3       34.83       43.63      8.24 o
  -2   7   3       67.95       59.42     12.63 o
  -1   7   3        0.36       -0.04      7.39 o
   0   7   3       13.12        9.19      7.44 o
   1   7   3       86.83       98.60      8.10 o
   2   7   3       12.28       15.89      7.16 o
   3   7   3      189.08      193.43      9.89 o
   4   7   3       57.04       67.03      8.49 o
   5   7   3      149.11      135.62      9.67 o
   6   7   3      315.90      338.56     12.65 o
   7   7   3       16.62       18.96      8.91 o
   8   7   3       16.83       15.05      9.08 o
   9   7   3      116.74      122.84     10.97 o
  10   7   3       70.74       68.82     10.75 o
  11   7   3      164.74      151.56     12.28 o
  12   7   3       39.64       53.33     13.45 o
  13   7   3       10.22        3.96     13.07 o
  14   7   3       47.03       64.64     16.69 o
 -12   8   3       16.15        0.98     22.02 o
 -11   8   3        4.98        8.58     17.80 o
 -10   8   3       24.44       28.30     17.82 o
  -9   8   3       60.37       65.83     17.59 o
  -8   8   3       50.65       56.23     16.69 o
  -7   8   3       38.13       42.91     15.90 o
  -6   8   3        0.80       17.60     14.73 o
  -5   8   3       55.48       44.76     14.63 o
  -4   8   3       47.31       57.68     17.74 o
  -3   8   3        0.08       -4.38     23.33 o
  -2   8   3       45.28       30.68     13.29 o
  -1   8   3      100.41      126.53     14.54 o
   0   8   3       53.43       39.36     12.99 o
   1   8   3       19.46       41.52      9.22 o
   2   8   3        0.19       -7.36      8.52 o
   3   8   3       31.70       32.14      8.68 o
   4   8   3       71.03       72.39      9.67 o
   5   8   3      110.98      120.71     12.48 o
   6   8   3       33.69       37.37     12.65 o
   7   8   3       21.33       36.99     10.63 o
   8   8   3      102.03       92.96     11.46 o
   9   8   3       13.42       17.71     11.24 o
  10   8   3        2.21        0.75     12.88 o
  11   8   3       52.35       69.80     16.83 o
  -8   9   3        3.82        3.73     26.52 o
  -7   9   3        0.75        5.22     17.67 o
  -6   9   3       29.09       11.29     16.36 o
  -5   9   3        0.65      -15.71     15.71 o
  -4   9   3        6.31       -6.53     15.58 o
  -3   9   3       16.55       21.34     15.62 o
  -2   9   3       12.10       25.80     22.47 o
  -1   9   3        3.84       15.85     15.67 o
   0   9   3        5.65       17.69     15.57 o
   1   9   3        0.49       -9.97     17.40 o
   2   9   3       51.01       42.24     17.70 o
   3   9   3        0.96       18.31     15.38 o
   4   9   3        0.06       13.77     15.39 o
   5   9   3        0.08       16.31     23.43 o
   6   9   3        4.77        2.60     15.73 o
   7   9   3        6.13        2.63     16.57 o
 -21   0   4       75.26       85.01     33.07 o
 -20   0   4       64.16       60.09     30.82 o
 -19   0   4       10.78       31.68     27.63 o
 -18   0   4      146.53      189.34     30.33 o
 -17   0   4      650.47      686.47     47.58 o
 -16   0   4      203.64      226.91     14.71 o
 -15   0   4      638.00      614.18     25.36 o
 -14   0   4       30.61       24.08     10.79 o
 -13   0   4     1558.39     1556.81     44.41 o
 -12   0   4     2623.33     2670.93     51.25 o
 -11   0   4      217.10      211.50     11.14 o
 -10   0   4      347.26      327.97     12.52 o
  -9   0   4     1220.95     1118.06     24.42 o
  -8   0   4     1476.99     1522.62     30.17 o
  -7   0   4     2221.44     2309.51     50.72 o
  -6   0   4      663.51      722.85     12.57 o
  -5   0   4     3707.28     3606.64     48.48 o
  -4   0   4    14077.80    14350.35    185.50 o
  -3   0   4       50.94       86.82      3.57 o
  -2   0   4      152.95      131.21      4.27 o
  -1   0   4     1760.80     1791.52     24.22 o
   0   0   4    15318.52    15546.71    222.98 o
   1   0   4    14091.09    13635.83    197.70 o
   2   0   4     3289.70     3393.29     49.95 o
   3   0   4       61.50       88.56      5.34 o
   4   0   4      823.79     1063.14     16.56 o
   5   0   4    18576.96    19142.71    277.03 o
   6   0   4     1892.36     1953.58     29.71 o
   7   0   4     1541.17     1566.13     28.56 o
   8   0   4      838.90      818.27     16.78 o
   9   0   4       30.20       25.91      6.05 o
  10   0   4       16.26        1.09      7.80 o
  11   0   4       65.96       42.64     11.44 o
  12   0   4      110.82      100.81     11.29 o
  13   0   4     2939.07     2642.60     88.37 o
  14   0   4      310.38      265.60     24.64 o
  15   0   4       69.22       32.79     20.34 o
  16   0   4      261.58      241.55     22.47 o
  17   0   4      529.39      528.72     24.38 o
  18   0   4      425.59      424.07     23.16 o
  19   0   4      148.75      182.70     18.31 o
  20   0   4       35.18        0.16     29.55 o
 -20   1   4        0.75      -19.45     19.45 o
 -19   1   4      113.60      146.70     22.25 o
 -18   1   4      268.32      272.09     17.96 o
 -17   1   4       55.07       65.05     10.29 o
 -16   1   4        6.68        2.31      8.81 o
 -15   1   4      164.23      146.77     10.27 o
 -14   1   4     1054.12     1049.73     19.12 o
 -13   1   4        7.68        1.13      6.66 o
 -12   1   4       85.18       87.78      7.20 o
 -11   1   4     3411.48     3368.07     43.82 o
 -10   1   4     1665.33     1509.70     22.04 o
  -9   1   4      803.14      787.35     13.53 o
  -8   1   4      133.78      135.68      5.69 o
  -7   1   4     3710.36     3776.39     40.46 o
  -6   1   4     3255.21     2973.71     30.42 o
  -5   1   4     3985.63     4210.67     39.81 o
  -4   1   4     3815.12     3800.20     35.87 o
  -3   1   4      397.29      467.38      5.58 o
  -2   1   4     5330.92     5259.48     48.39 o
  -1   1   4      777.04      812.45      9.00 o
   0   1   4     3307.56     3455.32     33.97 o
   1   1   4     2942.20     3170.18     34.26 o
   2   1   4      969.53      889.89     10.77 o
   3   1   4     1980.76     2051.46     23.31 o
   4   1   4        7.07        7.64      2.12 o
   5   1   4     2285.74     2401.41     29.64 o
   6   1   4     3268.54     3147.89     38.63 o
   7   1   4     2358.94     2225.28     28.09 o
   8   1   4     2360.85     2436.73     30.93 o
   9   1   4        0.45        0.07      3.93 o
  10   1   4      905.24      894.66     15.28 o
  11   1   4     1663.05     1640.59     23.01 o
  12   1   4     3048.58     3050.02     79.32 o
  13   1   4      220.32      221.09     12.04 o
  14   1   4      177.97      170.81     20.49 o
  15   1   4      118.05      108.36     11.87 o
  16   1   4       48.21       47.67     11.72 o
  17   1   4        2.43       -4.14     12.11 o
  18   1   4       57.41       40.16     30.02 o
  19   1   4       14.32        2.97     13.37 o
  20   1   4       34.55       16.20     21.27 o
 -20   2   4       26.29       26.06     18.67 o
 -19   2   4       25.00       24.00     15.00 o
 -18   2   4        3.13       18.17     11.56 o
 -17   2   4       49.23       55.07     12.36 o
 -16   2   4       93.50       90.24      9.01 o
 -15   2   4      125.40      113.52      8.88 o
 -14   2   4        3.52       13.58      7.30 o
 -13   2   4       11.30       10.99      6.51 o
 -12   2   4       55.27       45.59      6.03 o
 -11   2   4      147.96      128.53      6.67 o
 -10   2   4     1381.35     1418.18     20.67 o
  -9   2   4       83.18       54.44      4.93 o
  -8   2   4      428.18      393.26      8.31 o
  -7   2   4      448.87      390.09      7.07 o
  -6   2   4        1.75       -2.57      2.57 o
  -5   2   4      776.11      885.94     10.14 o
  -4   2   4      836.46      882.42      9.81 o
  -3   2   4      176.48      138.61      3.21 o
  -2   2   4     1580.33     1740.62     16.05 o
  -1   2   4      145.78      119.42      2.86 o
   0   2   4      791.39      846.04      9.35 o
   1   2   4      175.16      176.27      3.80 o
   2   2   4     1304.19     1252.83     15.05 o
   3   2   4      251.25      289.34      6.46 o
   4   2   4      113.73      105.87      4.17 o
   5   2   4     2851.26     2996.94     46.61 o
   6   2   4      853.38      954.92     13.40 o
   7   2   4      237.50      242.42      6.60 o
   8   2   4      128.71      146.02      6.03 o
   9   2   4      274.38      304.78      8.23 o
  10   2   4      190.99      188.18      8.38 o
  11   2   4      940.39      936.47     15.16 o
  12   2   4        3.94        8.08      5.75 o
  13   2   4      167.98      173.13     11.18 o
  14   2   4       60.73       61.39     10.49 o
  15   2   4       10.69       10.22     11.04 o
  16   2   4       29.02       25.25     11.93 o
  17   2   4       85.68       73.73     13.80 o
  18   2   4       42.86       46.77     14.80 o
  19   2   4        1.72        2.90     14.57 o
 -20   3   4        1.87      -18.50     30.82 o
 -19   3   4       35.16       29.80     13.01 o
 -18   3   4       48.23       66.43     13.07 o
 -17   3   4       54.58       60.59     12.39 o
 -16   3   4       16.76        4.58     10.33 o
 -15   3   4       87.62       93.54      8.67 o
 -14   3   4        6.44       11.20      7.50 o
 -13   3   4        2.45       -6.08      9.45 o
 -12   3   4      674.26      623.58     13.45 o
 -11   3   4       37.63       37.52      5.88 o
 -10   3   4      884.70      862.46     15.12 o
  -9   3   4       16.22       14.05      4.81 o
  -8   3   4      226.94      220.07      6.54 o
  -7   3   4     1159.43     1132.27     14.72 o
  -6   3   4      420.70      431.62      7.85 o
  -5   3   4       88.82       96.52      3.71 o
  -4   3   4       34.62       38.86      2.81 o
  -3   3   4      386.97      363.51      5.09 o
  -2   3   4      230.09      277.54      5.39 o
  -1   3   4        3.30        1.95      2.13 o
   0   3   4       89.21      104.36      2.71 o
   1   3   4      360.03      343.62      5.10 o
   2   3   4      385.78      376.80      6.80 o
   3   3   4       66.79       67.10      3.19 o
   4   3   4       46.17       55.77      2.93 o
   5   3   4     1260.21     1268.43     17.11 o
   6   3   4      572.61      587.94      9.63 o
   7   3   4      161.54      151.71      6.98 o
   8   3   4      243.03      238.33      7.34 o
   9   3   4       10.55       10.65      4.09 o
  10   3   4       39.05       58.56      5.04 o
  11   3   4      907.07      904.37     14.94 o
  12   3   4        1.28        5.36      8.58 o
  13   3   4       37.70       30.94     11.23 o
  14   3   4       12.88        2.47     10.54 o
  15   3   4       77.42       71.43     17.40 o
  16   3   4       37.43       26.01     12.93 o
  17   3   4        7.83       -6.10     12.90 o
  18   3   4       16.51       -8.12     13.78 o
  19   3   4       51.24       44.22     21.04 o
 -19   4   4       25.74       24.15     31.88 o
 -18   4   4       53.51       66.43     16.16 o
 -17   4   4      133.34      160.81     14.16 o
 -16   4   4      104.48      145.16     13.30 o
 -15   4   4       43.82       44.39     11.10 o
 -14   4   4       97.32      107.25     11.78 o
 -13   4   4      332.77      382.00     11.46 o
 -12   4   4        7.38       15.06      6.90 o
 -11   4   4      138.74      159.09      8.06 o
 -10   4   4      239.29      226.53      8.30 o
  -9   4   4       17.40       16.95      5.55 o
  -8   4   4      874.08      877.83     14.83 o
  -7   4   4        5.89        6.28      6.35 o
  -6   4   4      302.87      296.33      7.77 o
  -5   4   4      655.51      657.33     11.00 o
  -4   4   4       13.70       14.53      3.01 o
  -3   4   4      716.30      726.06      9.07 o
  -2   4   4       56.05       46.70      4.14 o
  -1   4   4      734.29      682.89     15.94 o
   0   4   4     2267.86     2264.54     23.44 o
   1   4   4     1943.81     1894.97     22.74 o
   2   4   4      163.14      160.70      4.69 o
   3   4   4      128.26      130.81      4.25 o
   4   4   4      750.77      685.54     11.11 o
   5   4   4      482.17      437.10      7.85 o
   6   4   4      258.33      248.99      5.99 o
   7   4   4        9.89       23.24      7.40 o
   8   4   4       26.11       25.62      4.13 o
   9   4   4      141.69      143.32      5.68 o
  10   4   4      220.21      230.73      7.06 o
  11   4   4      158.60      159.71      9.43 o
  12   4   4      465.04      434.64     24.69 o
  13   4   4       17.48        9.90     10.29 o
  14   4   4       21.35       18.86     10.87 o
  15   4   4        2.44        3.71     12.24 o
  16   4   4       60.35       67.45     13.76 o
  17   4   4      276.64      249.37     18.91 o
  18   4   4       76.49       81.35     20.64 o
 -17   5   4        1.84        6.40     18.45 o
 -16   5   4        4.43      -11.37     24.72 o
 -15   5   4      124.41      124.56     25.32 o
 -14   5   4       71.62       80.23     17.90 o
 -13   5   4       98.06       86.95     12.57 o
 -12   5   4       87.88      103.01     10.71 o
 -11   5   4      461.99      478.35     12.66 o
 -10   5   4      859.95      927.11     16.73 o
  -9   5   4       32.14       23.61      6.22 o
  -8   5   4      166.05      157.05      7.73 o
  -7   5   4      517.88      539.28     10.62 o
  -6   5   4      539.54      557.19     10.30 o
  -5   5   4     1690.82     1712.55     22.18 o
  -4   5   4      848.10      836.79     11.70 o
  -3   5   4      171.69      163.28      4.79 o
  -2   5   4      894.82      888.52     12.87 o
  -1   5   4      274.46      244.59      6.91 o
   0   5   4      351.32      355.16      7.31 o
   1   5   4      310.56      316.34      7.82 o
   2   5   4      212.94      209.49      6.64 o
   3   5   4      267.12      256.20      6.78 o
   4   5   4      108.44      113.90      4.92 o
   5   5   4      819.22      775.96     12.49 o
   6   5   4     1082.71     1056.62     15.75 o
   7   5   4      420.67      403.22      9.08 o
   8   5   4      526.48      530.49     12.20 o
   9   5   4       76.52       65.60      5.80 o
  10   5   4       20.59       20.31      7.73 o
  11   5   4      697.25      718.92     18.11 o
  12   5   4      336.77      339.76     29.17 o
  13   5   4       24.86       25.84     12.47 o
  14   5   4        8.07       -6.15     11.75 o
  15   5   4        5.88       17.80     13.23 o
  16   5   4       12.88        5.70     14.37 o
  17   5   4       18.71       54.56     25.42 o
 -16   6   4       45.39       44.66     20.66 o
 -15   6   4       19.87       -2.97     17.73 o
 -14   6   4        0.58        5.54     17.93 o
 -13   6   4       51.00       38.74     29.96 o
 -12   6   4      282.00      256.22     20.10 o
 -11   6   4      113.94      107.96     17.05 o
 -10   6   4        0.47       11.04     14.51 o
  -9   6   4       85.76       85.68     11.37 o
  -8   6   4      327.74      290.17     19.17 o
  -7   6   4      148.90      154.47      9.81 o
  -6   6   4      128.63      120.57      9.16 o
  -5   6   4      613.37      598.25     15.35 o
  -4   6   4      693.63      704.45     16.67 o
  -3   6   4       60.33       63.81      4.86 o
  -2   6   4        3.85        1.43      6.28 o
  -1   6   4       18.62       25.78      5.74 o
   0   6   4      601.02      618.81     16.22 o
   1   6   4      673.87      696.49     12.69 o
   2   6   4      182.21      187.77      8.09 o
   3   6   4        0.18       -1.80      6.74 o
   4   6   4      145.95      149.18      8.46 o
   5   6   4      626.59      669.33     22.27 o
   6   6   4      320.57      338.67     11.60 o
   7   6   4        2.13       -3.22      7.53 o
   8   6   4       10.81       19.51      8.73 o
   9   6   4      247.00      257.57     11.34 o
  10   6   4       10.56        4.35      8.69 o
  11   6   4       12.74       -5.59     10.35 o
  12   6   4        7.77       25.33     11.26 o
  13   6   4      130.33      138.88     13.55 o
  14   6   4       55.00       53.38     13.41 o
  15   6   4        6.23       20.05     13.63 o
 -14   7   4        0.65      -18.81     18.81 o
 -13   7   4       37.78       26.84     18.84 o
 -12   7   4       45.10       58.65     18.71 o
 -11   7   4        0.31       -5.08     16.91 o
 -10   7   4       46.69       66.83     17.07 o
  -9   7   4        5.48      -16.35     28.67 o
  -8   7   4      191.25      209.38     17.37 o
  -7   7   4      126.02      116.32     16.02 o
  -6   7   4       24.53        7.71      8.68 o
  -5   7   4        6.38       19.43      8.78 o
  -4   7   4        7.71       14.10      8.46 o
  -3   7   4       43.16       40.98      8.58 o
  -2   7   4       12.87       18.82      7.46 o
  -1   7   4       46.00       55.34      8.32 o
   0   7   4      120.46      120.35      9.36 o
   1   7   4        6.60        7.52      8.14 o
   2   7   4        1.47        1.88      7.22 o
   3   7   4        2.94       20.38      7.29 o
   4   7   4        0.69       -0.75      7.95 o
   5   7   4      118.40      119.65      9.44 o
   6   7   4       86.23       83.84      9.40 o
   7   7   4        3.86        2.77      8.80 o
   8   7   4      156.60      168.57     10.80 o
   9   7   4        5.25       -5.81      9.69 o
  10   7   4        4.90      -11.21     11.21 o
  11   7   4        8.51       19.03     11.97 o
  12   7   4        5.17       -0.89     12.69 o
  13   7   4        0.32       -5.26     13.66 o
 -11   8   4        2.88       11.55     45.23 o
 -10   8   4       34.35       58.36     18.72 o
  -9   8   4        5.47       29.25     17.39 o
  -8   8   4        8.52        6.89     18.77 o
  -7   8   4       11.96      -15.41     15.41 o
  -6   8   4      158.05      126.52     20.47 o
  -5   8   4       82.71       52.08     15.13 o
  -4   8   4        4.61       10.48     18.97 o
  -3   8   4        0.53        2.58     15.82 o
  -2   8   4       29.43       43.27     14.32 o
  -1   8   4       26.95       35.51     18.64 o
   0   8   4       71.92       85.33     15.31 o
   1   8   4       75.04       63.84      9.82 o
   2   8   4       16.15       11.99      9.57 o
   3   8   4        0.35       11.12      8.47 o
   4   8   4        2.45        6.61      8.87 o
   5   8   4        0.55       -5.38      9.07 o
   6   8   4       36.67       13.25      9.77 o
   7   8   4       24.41       35.83     10.49 o
   8   8   4       36.87       44.69     11.38 o
   9   8   4       41.10       72.84     13.44 o
  10   8   4        2.68       11.96     12.49 o
  -7   9   4        0.30        0.13     18.40 o
  -6   9   4       32.03       31.25     17.73 o
  -5   9   4        1.84       -3.05     15.51 o
  -4   9   4        5.26       -0.54     16.75 o
  -3   9   4        6.51       -3.02     18.83 o
  -2   9   4        3.30      -15.62     15.90 o
  -1   9   4        0.14        1.97     15.69 o
   0   9   4        0.08        8.87     23.39 o
   1   9   4        7.27      -11.11     15.12 o
   2   9   4        0.24        1.66     15.20 o
   3   9   4       12.54        7.16     15.18 o
   4   9   4        0.70       15.78     15.07 o
   5   9   4       46.15       26.22     16.22 o
   6   9   4        6.46        3.35     16.03 o
 -20   1   5        5.63       13.95     19.68 o
 -19   1   5       38.51       25.88     14.50 o
 -18   1   5       57.81       64.83     16.11 o
 -17   1   5      100.91      122.45     11.62 o
 -16   1   5       27.06       15.89      8.95 o
 -15   1   5       56.21       51.66      8.30 o
 -14   1   5       46.01       48.42      8.24 o
 -13   1   5      659.73      641.99     14.99 o
 -12   1   5      633.98      596.53     15.54 o
 -11   1   5      781.99      760.17     16.14 o
 -10   1   5      966.80      915.73     15.93 o
  -9   1   5     1774.19     1737.89     24.66 o
  -8   1   5      242.70      236.56      7.04 o
  -7   1   5      135.53      143.49      5.39 o
  -6   1   5      119.37      119.61      4.86 o
  -5   1   5     5506.25     5630.69     52.79 o
  -4   1   5     3802.83     3902.23     35.14 o
  -3   1   5       46.33       56.33      2.55 o
  -2   1   5       27.64       17.18      1.60 o
  -1   1   5     1312.30     1333.27     14.15 o
   0   1   5      230.80      245.70      4.09 o
   1   1   5       91.60       98.36      2.68 o
   2   1   5      520.55      571.42      7.09 o
   3   1   5      801.80      764.47     11.50 o
   4   1   5       49.35       73.31      3.12 o
   5   1   5       57.19       66.44      3.81 o
   6   1   5        4.91        6.00      3.48 o
   7   1   5     1519.25     1494.66     21.42 o
   8   1   5     1691.76     1646.05     21.63 o
   9   1   5      224.96      219.70      6.45 o
  10   1   5       12.80       11.79      4.50 o
  11   1   5       87.79       88.06      7.34 o
  12   1   5        5.45       -4.30      8.38 o
  13   1   5      242.99      231.09     11.96 o
  14   1   5      239.47      241.57     13.22 o
  15   1   5        5.41        2.82     10.65 o
  16   1   5        0.89      -11.61     11.61 o
  17   1   5       41.97       19.92     13.16 o
  18   1   5       17.15      -12.35     14.05 o
  19   1   5       21.84        8.27     20.04 o
 -20   2   5       32.61        5.98     15.72 o
 -19   2   5      106.89      122.56     14.78 o
 -18   2   5        5.37        6.35     11.92 o
 -17   2   5        2.13       -2.06     10.81 o
 -16   2   5      559.76      578.39     15.45 o
 -15   2   5      487.20      531.73     14.48 o
 -14   2   5      175.82      168.40      8.63 o
 -13   2   5        1.09        2.71      6.57 o
 -12   2   5       58.12       69.00      6.80 o
 -11   2   5     1117.40     1140.14     17.52 o
 -10   2   5     1614.27     1681.79     22.55 o
  -9   2   5      101.52      101.61      5.67 o
  -8   2   5     1058.02     1003.79     14.77 o
  -7   2   5      663.23      637.27     10.76 o
  -6   2   5      703.54      687.48     10.17 o
  -5   2   5      144.08      142.08      5.02 o
  -4   2   5     1920.08     1830.68     20.71 o
  -3   2   5     1243.58     1136.28     11.90 o
  -2   2   5     5072.94     5168.76     53.98 o
  -1   2   5      124.58      136.26      4.86 o
   0   2   5     1281.93     1222.19     13.11 o
   1   2   5     3651.88     3645.33     34.21 o
   2   2   5     3819.84     3795.65     42.77 o
   3   2   5     7955.90     8199.26    106.83 o
   4   2   5       11.22       10.01      3.51 o
   5   2   5      721.45      754.57     14.32 o
   6   2   5      622.84      555.25     10.17 o
   7   2   5      471.43      473.70      9.61 o
   8   2   5      226.99      230.68      6.32 o
   9   2   5       89.39      102.61      5.25 o
  10   2   5       11.84        7.37      5.20 o
  11   2   5      104.53      118.02      7.72 o
  12   2   5       28.14       14.40      8.83 o
  13   2   5      389.95      407.67     22.50 o
  14   2   5      647.57      675.35     21.25 o
  15   2   5      434.50      433.28     17.83 o
  16   2   5       26.90       28.25     12.72 o
  17   2   5       39.37       15.45     13.69 o
  18   2   5      131.20      135.58     15.62 o
  19   2   5      210.58      240.46     23.43 o
 -19   3   5       11.55       27.90     20.80 o
 -18   3   5       26.90       23.06     16.25 o
 -17   3   5      170.39      177.14     13.95 o
 -16   3   5      184.39      224.07     13.86 o
 -15   3   5       69.74       47.57      8.90 o
 -14   3   5      154.03      141.55      9.14 o
 -13   3   5      544.51      487.27     13.18 o
 -12   3   5       71.76       64.53      7.41 o
 -11   3   5      702.57      660.16     14.08 o
 -10   3   5       55.82       50.12      5.98 o
  -9   3   5     2623.38     2618.65     32.33 o
  -8   3   5      878.72      834.57     13.28 o
  -7   3   5        7.37       11.30      4.15 o
  -6   3   5      188.68      183.87      5.38 o
  -5   3   5     1808.20     1851.14     23.22 o
  -4   3   5     2991.95     2927.09     29.88 o
  -3   3   5      284.89      246.84      7.29 o
  -2   3   5      308.53      327.13     10.60 o
  -1   3   5     2743.31     2739.29     29.49 o
   0   3   5      330.48      352.86      6.75 o
   1   3   5      151.34      148.70      3.70 o
   2   3   5        9.61       20.36      4.65 o
   3   3   5     2621.54     2645.82     33.25 o
   4   3   5     1302.47     1335.77     22.99 o
   5   3   5        6.53        8.41      4.95 o
   6   3   5      292.29      281.84      9.38 o
   7   3   5     1408.50     1360.57     22.05 o
   8   3   5     2396.74     2347.19     30.51 o
   9   3   5     1706.84     1749.09     26.13 o
  10   3   5      419.69      437.65      9.66 o
  11   3   5     1752.68     1769.96     35.29 o
  12   3   5      429.01      445.64     16.26 o
  13   3   5      124.91      158.51     14.38 o
  14   3   5      182.62      209.53     13.83 o
  15   3   5       11.00      -11.73     11.73 o
  16   3   5        7.51       -2.16     16.65 o
  17   3   5        5.74        6.36     13.46 o
  18   3   5        0.62       -6.88     19.17 o
 -18   4   5        1.21      -14.16     18.71 o
 -17   4   5        0.38      -11.85     18.66 o
 -16   4   5       38.78       56.69     19.05 o
 -15   4   5       39.04       18.69     17.32 o
 -14   4   5      335.07      355.91     13.51 o
 -13   4   5        1.54        7.50      7.62 o
 -12   4   5       13.06        4.11      7.97 o
 -11   4   5      314.97      317.80      9.98 o
 -10   4   5      377.51      409.38     13.10 o
  -9   4   5       49.62       55.82      6.52 o
  -8   4   5       70.92       71.14      6.04 o
  -7   4   5       37.03       25.09      4.85 o
  -6   4   5      861.03      813.90     16.34 o
  -5   4   5       30.92       24.81      3.89 o
  -4   4   5       45.92       51.97      3.43 o
  -3   4   5       54.60       58.76      4.32 o
  -2   4   5     1406.17     1437.60     18.20 o
  -1   4   5       57.45       59.04      3.63 o
   0   4   5       25.44       23.19      3.44 o
   1   4   5      921.46      915.85     11.78 o
   2   4   5      331.88      319.15      6.04 o
   3   4   5     1332.79     1318.08     16.28 o
   4   4   5        3.36       -2.66      2.67 o
   5   4   5      257.48      277.22      7.07 o
   6   4   5      422.50      429.60      9.15 o
   7   4   5      329.53      334.10      7.07 o
   8   4   5        1.01       -2.85      3.77 o
   9   4   5      277.39      294.12      7.50 o
  10   4   5       75.00       42.86      6.74 o
  11   4   5      112.61      115.49     10.39 o
  12   4   5        6.19       10.71      9.45 o
  13   4   5      114.00      106.41     11.68 o
  14   4   5       27.83       37.14     14.38 o
  15   4   5       41.45       31.86     14.81 o
  16   4   5        0.24       12.27     13.57 o
  17   4   5       45.55       40.51     18.93 o
 -17   5   5       20.86       -5.10     20.52 o
 -16   5   5       34.35       -6.48     18.31 o
 -15   5   5       32.82       45.63     19.01 o
 -14   5   5      104.12       79.02     18.90 o
 -13   5   5       83.16       56.34     17.81 o
 -12   5   5      311.05      306.48     17.11 o
 -11   5   5       37.60       38.22      9.42 o
 -10   5   5      286.49      247.22     11.50 o
  -9   5   5      131.89      116.92      9.67 o
  -8   5   5        7.92       12.98      7.90 o
  -7   5   5      360.48      383.28     17.52 o
  -6   5   5      196.75      189.09      8.06 o
  -5   5   5        1.86       -1.19      4.92 o
  -4   5   5      291.86      283.77      7.15 o
  -3   5   5       54.20       57.67      4.96 o
  -2   5   5      135.27      136.24      5.66 o
  -1   5   5        4.88        7.12      4.39 o
   0   5   5      105.66      126.38      5.49 o
   1   5   5      439.22      425.84      8.45 o
   2   5   5       35.60       29.84      4.50 o
   3   5   5      236.57      232.00      6.75 o
   4   5   5       49.28       41.67      4.29 o
   5   5   5      532.87      546.11     11.19 o
   6   5   5      367.60      346.21     11.10 o
   7   5   5       66.06       56.21      4.68 o
   8   5   5        0.74        7.39      5.45 o
   9   5   5      204.97      200.90      7.92 o
  10   5   5      152.16      141.91     10.54 o
  11   5   5       24.89       26.68      9.82 o
  12   5   5        2.54       -0.06      9.86 o
  13   5   5       17.82       24.22     13.25 o
  14   5   5        2.11       17.81     12.01 o
  15   5   5        4.03       14.46     13.47 o
  16   5   5        0.01       -3.50     17.63 o
 -15   6   5       14.70      -14.02     19.96 o
 -14   6   5       25.12       13.68     18.03 o
 -13   6   5        1.00      -16.35     16.35 o
 -12   6   5       97.00       93.69     47.64 o
 -11   6   5       20.45       11.59     15.40 o
 -10   6   5        0.40        3.02     15.35 o
  -9   6   5       45.60       40.95      9.81 o
  -8   6   5       53.67       47.69      9.62 o
  -7   6   5       24.74       24.54      8.74 o
  -6   6   5      231.13      219.88     11.06 o
  -5   6   5        3.90        4.68      7.85 o
  -4   6   5       59.14       91.61      8.68 o
  -3   6   5      264.89      254.47     10.37 o
  -2   6   5       27.60       18.17      7.58 o
  -1   6   5        1.74        0.10      7.44 o
   0   6   5      473.89      454.04     13.42 o
   1   6   5       45.30       31.37      7.28 o
   2   6   5      234.02      236.68     11.48 o
   3   6   5      142.67      140.60      7.75 o
   4   6   5       91.80       71.82      7.82 o
   5   6   5       13.66       -0.75      6.95 o
   6   6   5      198.71      181.41     17.96 o
   7   6   5        0.04       -1.07      7.44 o
   8   6   5       50.92       60.30      8.54 o
   9   6   5        9.05       26.65     10.96 o
  10   6   5        1.16        1.33     10.28 o
  11   6   5       38.26       31.36     11.67 o
  12   6   5       24.42       20.74     11.66 o
  13   6   5       12.57       35.49     12.88 o
  14   6   5      119.27      119.94     14.36 o
 -13   7   5       80.93       80.28     20.96 o
 -12   7   5       15.34       14.93     19.20 o
 -11   7   5       44.60       69.31     18.71 o
 -10   7   5      138.45      152.75     19.52 o
  -9   7   5       41.77       64.75     16.98 o
  -8   7   5      117.42      104.88     17.14 o
  -7   7   5        4.61        7.03     32.64 o
  -6   7   5        4.81        5.71      9.46 o
  -5   7   5      436.48      454.05     15.53 o
  -4   7   5      171.14      155.96     10.65 o
  -3   7   5        5.69        0.01      8.61 o
  -2   7   5        9.32       12.41      8.87 o
  -1   7   5       40.76       34.88      8.46 o
   0   7   5       47.00       45.35      8.93 o
   1   7   5        0.24       -3.35      7.91 o
   2   7   5        2.86        0.66      7.67 o
   3   7   5       81.40       96.02      8.77 o
   4   7   5        1.56       -6.70      7.33 o
   5   7   5       25.21       26.35      8.80 o
   6   7   5       34.17       33.45      9.06 o
   7   7   5      138.60      165.45     12.03 o
   8   7   5       65.90       55.46     12.25 o
   9   7   5      116.17      117.91     16.55 o
  10   7   5        0.04        1.79     11.48 o
  11   7   5        0.31      -11.65     11.65 o
  12   7   5       11.33       13.64     12.88 o
 -10   8   5       94.38      120.12     20.58 o
  -9   8   5        1.46       15.51     17.99 o
  -8   8   5       22.93       33.88     17.58 o
  -7   8   5      160.23      143.34     18.58 o
  -6   8   5        8.64       -5.54     15.72 o
  -5   8   5       14.40       -7.52     15.94 o
  -4   8   5       64.13       91.39     16.47 o
  -3   8   5       38.66       36.78     14.32 o
  -2   8   5        5.04       14.38     14.32 o
  -1   8   5        8.41       15.38     10.04 o
   0   8   5       14.39       14.06      9.72 o
   1   8   5       75.60       84.32     10.58 o
   2   8   5      105.28      115.61     10.80 o
   3   8   5        7.53        8.79      9.28 o
   4   8   5       17.33       16.22      9.28 o
   5   8   5       29.72       19.07      9.89 o
   6   8   5        2.69       -5.22     11.17 o
   7   8   5        0.61       18.15     11.91 o
   8   8   5        0.50        6.18     12.13 o
   9   8   5        0.39      -12.62     14.12 o
  -5   9   5        1.75       -3.94     16.97 o
  -4   9   5       19.05       24.69     24.27 o
  -3   9   5       12.65       12.10     16.84 o
  -2   9   5        0.01      -16.29     16.29 o
  -1   9   5       45.40       59.48     16.79 o
   0   9   5        2.14       24.23     16.14 o
   1   9   5        0.69        4.30     15.60 o
   2   9   5        4.32        4.68     15.71 o
   3   9   5        1.41       -2.11     16.70 o
   4   9   5       11.61       11.99     15.51 o
 -19   0   6       45.53       26.20     27.18 o
 -18   0   6      482.40      490.50     22.44 o
 -17   0   6        7.66       10.28     13.77 o
 -16   0   6        2.24       -2.88     13.26 o
 -15   0   6      121.71      144.25     14.46 o
 -14   0   6      308.65      340.78     27.66 o
 -13   0   6     1234.89     1249.58     37.21 o
 -12   0   6      838.02      829.56     22.97 o
 -11   0   6      344.84      349.49     14.24 o
 -10   0   6     2843.60     2913.39     55.01 o
  -9   0   6      390.05      438.53     15.32 o
  -8   0   6      131.12      164.43      9.50 o
  -7   0   6       51.96       69.84      7.47 o
  -6   0   6     2356.23     2250.99     36.59 o
  -5   0   6      332.76      288.34      9.56 o
  -4   0   6     1570.70     1763.84     28.90 o
  -3   0   6     2578.36     2469.40     34.00 o
  -2   0   6     4105.49     4160.80     55.24 o
  -1   0   6     3034.83     3089.80     41.35 o
   0   0   6     2168.33     2013.60     35.89 o
   1   0   6       62.77       45.94      5.19 o
   2   0   6     5527.29     5464.74     80.33 o
   3   0   6     7024.39     7175.88     94.00 o
   4   0   6      405.41      319.32      8.55 o
   5   0   6      728.90      739.63     15.04 o
   6   0   6       82.06       81.12      5.73 o
   7   0   6     1492.96     1467.54     27.24 o
   8   0   6      151.12      140.80      6.99 o
   9   0   6      323.12      309.96     15.37 o
  10   0   6       40.58       32.27      6.63 o
  11   0   6      246.26      240.74     20.79 o
  12   0   6       46.94       48.28     10.14 o
  13   0   6       31.93       16.29     12.95 o
  14   0   6      528.81      523.92     22.36 o
  15   0   6      795.32      751.04     27.00 o
  16   0   6      432.08      465.03     42.40 o
  17   0   6       93.82       82.59     35.14 o
  18   0   6        0.31       -8.08     16.56 o
 -19   1   6       85.83       91.66     18.09 o
 -18   1   6        1.08       -8.44     12.57 o
 -17   1   6       67.07       90.04     13.61 o
 -16   1   6      226.41      235.58     17.59 o
 -15   1   6       26.84       19.51      8.94 o
 -14   1   6      171.18      184.61      9.87 o
 -13   1   6     1945.51     1886.99     28.74 o
 -12   1   6       92.89      102.40      8.38 o
 -11   1   6     1013.60      927.58     16.95 o
 -10   1   6       14.20       13.50      5.91 o
  -9   1   6      422.69      377.31     10.08 o
  -8   1   6     1418.22     1408.47     20.86 o
  -7   1   6     1842.39     1775.37     22.87 o
  -6   1   6     1048.62     1041.71     14.90 o
  -5   1   6     1245.16     1329.34     17.02 o
  -4   1   6      431.95      413.99      6.98 o
  -3   1   6     3818.18     3853.65     36.44 o
  -2   1   6      280.93      290.85      5.71 o
  -1   1   6        0.81        3.16      2.39 o
   0   1   6       44.09       42.83      2.89 o
   1   1   6     1365.27     1321.50     14.86 o
   2   1   6       68.98       69.57      2.57 o
   3   1   6      244.70      253.63      6.97 o
   4   1   6      408.50      379.16      6.44 o
   5   1   6      976.49      924.70     12.55 o
   6   1   6      424.96      460.20      7.64 o
   7   1   6       85.97       89.56      4.43 o
   8   1   6     1032.85      987.55     15.64 o
   9   1   6     1944.61     1906.94     30.80 o
  10   1   6      614.99      632.74     14.23 o
  11   1   6       65.42       68.72      7.21 o
  12   1   6       74.51       76.22      9.70 o
  13   1   6      173.56      188.56     11.94 o
  14   1   6      114.08      140.37     12.37 o
  15   1   6       23.71       19.12     11.75 o
  16   1   6       45.62       54.34     10.03 o
  17   1   6        1.96       -1.19     14.43 o
  18   1   6       17.78        7.87     16.80 o
 -19   2   6        0.80       17.82     21.55 o
 -18   2   6       18.78       11.31     19.09 o
 -17   2   6        9.26        5.31     10.51 o
 -16   2   6       88.60      108.58     10.41 o
 -15   2   6      139.92      125.13      9.60 o
 -14   2   6      130.89      138.11      8.87 o
 -13   2   6       17.56       11.96      8.06 o
 -12   2   6        1.82       -3.82      6.30 o
 -11   2   6        2.26       -0.73      6.17 o
 -10   2   6       78.91       66.69      6.12 o
  -9   2   6      115.86      111.14      6.56 o
  -8   2   6      119.64      108.77      5.68 o
  -7   2   6       38.19       46.20      5.52 o
  -6   2   6      565.74      580.17      9.51 o
  -5   2   6      133.70      152.20      5.52 o
  -4   2   6      461.26      438.04      6.84 o
  -3   2   6        1.33        4.08      3.25 o
  -2   2   6      166.37      164.21      4.48 o
  -1   2   6      462.03      466.98      7.19 o
   0   2   6      133.99      124.38      4.00 o
   1   2   6       96.14       93.74      3.45 o
   2   2   6      118.80      125.31      4.19 o
   3   2   6     2137.00     2239.48     28.34 o
   4   2   6      487.99      485.52     11.25 o
   5   2   6       37.84       42.09      7.18 o
   6   2   6       47.72       68.39      5.70 o
   7   2   6       11.69       21.96      3.50 o
   8   2   6       89.52      109.60      4.82 o
   9   2   6      241.50      240.95      8.63 o
  10   2   6      178.06      174.26     11.90 o
  11   2   6      506.74      462.33     22.71 o
  12   2   6        7.58       16.65      8.98 o
  13   2   6        0.31       -1.77      9.54 o
  14   2   6        0.28      -10.39     10.39 o
  15   2   6        9.50      -12.12     12.12 o
  16   2   6       26.30       11.57     13.30 o
  17   2   6        0.90      -13.56     13.56 o
  18   2   6        2.52      -19.69     19.69 o
 -18   3   6        1.64       23.46     20.47 o
 -17   3   6       48.90       39.30     19.93 o
 -16   3   6        6.92      -11.98     17.71 o
 -15   3   6        9.85       24.11     10.87 o
 -14   3   6      331.19      306.87     11.64 o
 -13   3   6       20.97       15.34      7.40 o
 -12   3   6      134.54      140.97      8.04 o
 -11   3   6      358.31      328.03     10.30 o
 -10   3   6        9.08        3.81      5.94 o
  -9   3   6      404.37      394.21      9.87 o
  -8   3   6      102.78      102.77      5.98 o
  -7   3   6      242.36      253.03      7.53 o
  -6   3   6      172.01      190.50      6.45 o
  -5   3   6      265.15      260.46      8.80 o
  -4   3   6      242.91      255.95      5.46 o
  -3   3   6       23.10       17.27      4.20 o
  -2   3   6       71.74       82.97      6.43 o
  -1   3   6      167.07      159.05      7.42 o
   0   3   6        5.47        3.28      3.04 o
   1   3   6        1.53       -0.25      2.70 o
   2   3   6      162.15      172.28      5.61 o
   3   3   6     1077.87     1047.13     16.58 o
   4   3   6      122.84      123.30      6.97 o
   5   3   6        5.33        1.00      5.54 o
   6   3   6       33.06       36.39      6.26 o
   7   3   6      163.50      179.76      9.43 o
   8   3   6      335.08      320.00     12.59 o
   9   3   6      179.11      159.19      6.88 o
  10   3   6       17.85       16.81      6.20 o
  11   3   6      116.29      104.69      7.95 o
  12   3   6        1.23       -1.08      9.39 o
  13   3   6        0.26       -9.95      9.95 o
  14   3   6        3.06       -8.51     13.65 o
  15   3   6        4.83      -11.93     11.93 o
  16   3   6        1.17      -14.60     14.60 o
  17   3   6       37.54       20.90     18.58 o
 -17   4   6        0.76      -11.23     19.88 o
 -16   4   6       65.56      100.94     23.51 o
 -15   4   6      107.72      118.90     20.25 o
 -14   4   6      376.08      418.50     16.29 o
 -13   4   6       14.88       19.04     10.33 o
 -12   4   6       25.43       29.87     10.22 o
 -11   4   6      180.21      181.61     11.44 o
 -10   4   6      380.99      400.43     14.39 o
  -9   4   6       85.48       85.89      7.13 o
  -8   4   6       50.76       31.13      5.93 o
  -7   4   6      369.56      358.26     11.83 o
  -6   4   6      250.83      243.61     11.08 o
  -5   4   6       31.59       21.33      3.80 o
  -4   4   6        9.11        7.41      4.65 o
  -3   4   6      619.50      586.87     10.21 o
  -2   4   6     1624.10     1591.91     20.40 o
  -1   4   6      633.78      620.60     12.60 o
   0   4   6       50.16       54.25      5.35 o
   1   4   6       83.66       95.74      4.67 o
   2   4   6     1276.09     1306.32     15.66 o
   3   4   6     1671.35     1569.91     18.08 o
   4   4   6     1712.71     1645.92     24.29 o
   5   4   6       20.92       15.58      7.62 o
   6   4   6        4.42        0.05      7.87 o
   7   4   6       65.82       62.90      8.89 o
   8   4   6        1.90        4.61     10.06 o
   9   4   6      189.51      165.27      6.12 o
  10   4   6       16.91       24.55      6.12 o
  11   4   6       94.52       98.69     10.00 o
  12   4   6      123.02      112.09     11.37 o
  13   4   6      127.07      131.99     12.61 o
  14   4   6      137.98      126.04     13.43 o
  15   4   6      165.42      166.96     14.97 o
  16   4   6       94.13      110.22     19.02 o
 -16   5   6       24.85       11.93     20.44 o
 -15   5   6       91.10       87.69     20.87 o
 -14   5   6       31.47       15.35     18.72 o
 -13   5   6      189.85      180.20     21.92 o
 -12   5   6      118.69      138.49     11.89 o
 -11   5   6       51.22       49.47     10.25 o
 -10   5   6       16.95        4.78      9.30 o
  -9   5   6      639.27      601.83     17.16 o
  -8   5   6      182.66      221.04     11.30 o
  -7   5   6      639.33      646.01     16.93 o
  -6   5   6       59.29       68.21      8.42 o
  -5   5   6      172.11      179.85      9.65 o
  -4   5   6      177.29      184.96      9.36 o
  -3   5   6      823.48      824.02     27.32 o
  -2   5   6      205.79      200.31      7.70 o
  -1   5   6        6.28        9.96      4.84 o
   0   5   6       83.20       79.93      5.28 o
   1   5   6      199.09      204.65      6.72 o
   2   5   6       13.18       14.94      4.21 o
   3   5   6       59.31       57.91      4.44 o
   4   5   6        5.57        9.91      4.07 o
   5   5   6      358.25      376.86      8.18 o
   6   5   6      323.25      325.63      8.77 o
   7   5   6       13.39       12.70      5.12 o
   8   5   6      367.50      382.15     10.73 o
   9   5   6     1090.31     1074.23     21.81 o
  10   5   6       86.84       92.05      9.45 o
  11   5   6       36.86       70.70     10.39 o
  12   5   6        0.46      -11.64     11.64 o
  13   5   6       15.54       10.65     11.95 o
  14   5   6       83.71       88.43     13.28 o
  15   5   6       33.06       22.91     16.93 o
 -14   6   6       43.93       76.59     21.21 o
 -13   6   6       62.18       20.31     19.58 o
 -12   6   6      166.13      169.54     20.81 o
 -11   6   6       28.53       53.99     23.94 o
 -10   6   6      209.15      193.55     12.53 o
  -9   6   6       33.31       27.61      9.95 o
  -8   6   6       61.88       87.38     10.74 o
  -7   6   6        0.25       25.16      9.24 o
  -6   6   6      119.22      125.42     10.24 o
  -5   6   6       31.77       44.60      9.14 o
  -4   6   6       73.14       75.94      8.97 o
  -3   6   6       18.25       29.03      8.32 o
  -2   6   6       19.28       30.96      8.25 o
  -1   6   6      301.70      306.05     11.82 o
   0   6   6       29.92       33.83      7.94 o
   1   6   6        1.04        4.62      7.60 o
   2   6   6      256.87      266.52      9.85 o
   3   6   6       94.90      102.06      7.77 o
   4   6   6       43.23       61.02      8.47 o
   5   6   6       29.80       41.65      7.75 o
   6   6   6       68.48       60.07      8.00 o
   7   6   6      182.37      209.43     10.82 o
   8   6   6       36.60       26.29      8.91 o
   9   6   6        9.46        0.50      9.27 o
  10   6   6        0.28      -17.09     17.09 o
  11   6   6        0.76        1.96     10.66 o
  12   6   6        0.52        8.43     11.11 o
  13   6   6        6.16       21.53     14.82 o
 -12   7   6        0.47       -7.89     19.38 o
 -11   7   6       41.66       28.68     18.07 o
 -10   7   6      132.06      124.56     20.66 o
  -9   7   6        1.43       -5.20     26.20 o
  -8   7   6       11.67       12.48     16.34 o
  -7   7   6      187.83      210.16     15.33 o
  -6   7   6      156.50      140.13     11.52 o
  -5   7   6        0.36       -0.37      9.38 o
  -4   7   6       35.45       41.59      9.73 o
  -3   7   6      121.23      132.23     10.59 o
  -2   7   6       15.92        7.10      9.24 o
  -1   7   6        8.54       10.38      8.87 o
   0   7   6        4.34       15.15      8.88 o
   1   7   6       42.19       53.18      9.28 o
   2   7   6      117.29      128.54     10.29 o
   3   7   6       91.78       88.31      9.13 o
   4   7   6       17.48       18.73      8.29 o
   5   7   6       51.75       45.69      8.64 o
   6   7   6        2.67        0.20     10.04 o
   7   7   6        2.33        0.51      9.93 o
   8   7   6       82.23       90.38     11.32 o
   9   7   6        8.36        6.88     10.63 o
  10   7   6       21.37       21.09     11.50 o
  11   7   6        0.14       19.71     12.12 o
  -9   8   6        2.52       21.48     19.60 o
  -8   8   6       54.87       55.35     18.98 o
  -7   8   6        2.31        6.77     17.84 o
  -6   8   6       11.24       23.83     17.56 o
  -5   8   6       17.76       18.68     25.87 o
  -4   8   6       73.38      101.01     31.88 o
  -3   8   6       48.08       49.97     15.66 o
  -2   8   6       27.34       34.26     10.56 o
  -1   8   6       37.50       35.92     10.25 o
   0   8   6        0.40      -10.47     10.47 o
   1   8   6       12.30       16.01     10.33 o
   2   8   6       14.81        4.31     10.57 o
   3   8   6        4.63        0.04     10.23 o
   4   8   6        2.01        1.55      9.05 o
   5   8   6        1.38      -10.07     10.58 o
   6   8   6       26.52       16.36     10.87 o
   7   8   6       97.86      111.17     12.07 o
   8   8   6        4.72       30.90     16.95 o
 -18   1   7       12.44       30.93     14.43 o
 -17   1   7       22.48       18.03     11.79 o
 -16   1   7       33.43       31.43     10.10 o
 -15   1   7       62.16       61.07     10.50 o
 -14   1   7      181.16      158.65     10.04 o
 -13   1   7        0.22        0.47      8.34 o
 -12   1   7       21.03       12.11      7.85 o
 -11   1   7      360.40      316.32     11.71 o
 -10   1   7       75.06       74.37      8.99 o
  -9   1   7       29.94       28.21      6.18 o
  -8   1   7      125.30      123.94      6.99 o
  -7   1   7      562.50      544.10     10.89 o
  -6   1   7      245.54      239.45      6.93 o
  -5   1   7      335.96      309.87      7.94 o
  -4   1   7      172.69      173.87      4.78 o
  -3   1   7      236.17      249.53      4.63 o
  -2   1   7       53.82       53.58      4.03 o
  -1   1   7      593.95      608.07      8.80 o
   0   1   7       39.49       35.18      3.33 o
   1   1   7      595.00      611.33      8.39 o
   2   1   7       51.78       52.99      3.42 o
   3   1   7       97.12      118.44      7.17 o
   4   1   7      332.33      323.75      6.18 o
   5   1   7      329.52      329.80      6.13 o
   6   1   7      718.38      680.67     10.82 o
   7   1   7      421.34      428.90      8.91 o
   8   1   7      164.08      166.31      5.83 o
   9   1   7      403.42      408.14      9.79 o
  10   1   7      335.05      325.17      9.17 o
  11   1   7      183.58      196.56      8.78 o
  12   1   7      116.14      128.58      8.42 o
  13   1   7       39.50       41.63      8.27 o
  14   1   7       11.85        0.52      8.61 o
  15   1   7        5.37       -9.20      9.20 o
  16   1   7        1.77       -9.93      9.93 o
  17   1   7       48.48       68.33     18.18 o
 -18   2   7       55.96      106.04     22.89 o
 -17   2   7       73.78       61.41     14.37 o
 -16   2   7      150.66      158.77     12.71 o
 -15   2   7        4.27        8.81     10.20 o
 -14   2   7      109.66      130.35     10.97 o
 -13   2   7      630.14      673.71     16.95 o
 -12   2   7      693.33      687.06     14.36 o
 -11   2   7        7.02        2.84      6.40 o
 -10   2   7      238.21      226.40      8.16 o
  -9   2   7      118.61      138.09      6.82 o
  -8   2   7      852.44      849.02     13.83 o
  -7   2   7        1.62        6.84      4.56 o
  -6   2   7       10.65       -1.55      3.10 o
  -5   2   7     1453.14     1368.68     17.00 o
  -4   2   7      821.20      858.42     11.55 o
  -3   2   7        2.69        8.92      3.20 o
  -2   2   7      353.95      363.05      9.57 o
  -1   2   7     2040.72     2004.49     24.37 o
   0   2   7     3563.39     3570.73     41.01 o
   1   2   7     1176.12     1159.71     15.00 o
   2   2   7        2.89        7.67      3.19 o
   3   2   7     2212.80     2120.11     23.47 o
   4   2   7      653.01      605.94     10.02 o
   5   2   7     1731.05     1662.59     21.96 o
   6   2   7      128.48      115.90      7.79 o
   7   2   7       44.90       43.20      4.39 o
   8   2   7       43.63       41.59      5.00 o
   9   2   7      127.02      119.12      6.49 o
  10   2   7       13.48       17.49      6.15 o
  11   2   7      526.83      498.61     20.10 o
  12   2   7      130.14      131.98     10.93 o
  13   2   7       29.09       20.91     10.39 o
  14   2   7       16.21       31.07     11.36 o
  15   2   7      233.97      246.46     15.48 o
  16   2   7      309.29      310.77     17.31 o
  17   2   7      222.95      176.02     21.82 o
 -17   3   7        0.80       -8.06     19.73 o
 -16   3   7        1.65       18.07     14.68 o
 -15   3   7      781.42      799.80     23.17 o
 -14   3   7       16.01       16.95     10.36 o
 -13   3   7        0.99       -7.58      9.21 o
 -12   3   7       67.38       76.47     13.14 o
 -11   3   7      738.94      685.25     16.67 o
 -10   3   7      207.50      197.61     10.12 o
  -9   3   7      116.94      125.32      8.58 o
  -8   3   7       68.04       92.37      6.60 o
  -7   3   7     2279.13     2245.96     33.93 o
  -6   3   7      585.75      615.97     11.80 o
  -5   3   7      642.99      615.63      9.78 o
  -4   3   7       17.03       17.77      5.22 o
  -3   3   7      422.77      432.76     10.78 o
  -2   3   7      700.19      714.45     12.78 o
  -1   3   7      597.85      576.59     10.82 o
   0   3   7       47.95       53.63      4.96 o
   1   3   7       64.99       60.86      4.41 o
   2   3   7       37.78       31.55      4.17 o
   3   3   7      652.32      688.23     10.84 o
   4   3   7       36.25       34.31      7.13 o
   5   3   7      627.52      644.56     17.40 o
   6   3   7      846.75      852.36     25.24 o
   7   3   7      160.01      160.19     16.23 o
   8   3   7       27.47        7.45     10.03 o
   9   3   7       23.62       36.51     10.94 o
  10   3   7      302.78      316.07     17.09 o
  11   3   7      572.04      572.67     14.16 o
  12   3   7      305.52      286.64     13.77 o
  13   3   7        2.48       -7.38     10.36 o
  14   3   7        5.90       -2.94     11.52 o
  15   3   7       32.71       30.51     30.17 o
  16   3   7        4.09       12.99     17.06 o
 -16   4   7       62.24       78.64     42.92 o
 -15   4   7        4.34        9.13     24.05 o
 -14   4   7       14.24       20.32     12.12 o
 -13   4   7      128.46      128.92     12.86 o
 -12   4   7      280.28      266.86     13.40 o
 -11   4   7       33.34       41.80      9.38 o
 -10   4   7        1.01       -3.69      8.30 o
  -9   4   7       38.22       44.02      8.42 o
  -8   4   7      543.40      511.49     14.42 o
  -7   4   7       14.45       14.24      7.14 o
  -6   4   7       47.51       67.92      9.08 o
  -5   4   7       22.43       22.42      6.99 o
  -4   4   7      136.39      161.03      8.20 o
  -3   4   7      246.96      235.13      9.62 o
  -2   4   7       19.05       13.99      5.59 o
  -1   4   7      103.24      134.45      7.50 o
   0   4   7      218.09      239.20      6.48 o
   1   4   7      382.22      393.54      8.11 o
   2   4   7       22.82       24.95      3.61 o
   3   4   7      326.69      360.94      6.57 o
   4   4   7       91.26       89.46      8.32 o
   5   4   7      492.20      485.08     16.20 o
   6   4   7      164.86      169.26     12.99 o
   7   4   7        5.17        3.89     11.00 o
   8   4   7        4.69        0.23     10.48 o
   9   4   7      213.98      224.31     15.81 o
  10   4   7       46.27       65.90     28.73 o
  11   4   7       12.83       11.24     13.32 o
  12   4   7        7.29       -2.03      9.88 o
  13   4   7       32.70       27.19     14.12 o
  14   4   7        3.12      -10.79     15.55 o
  15   4   7       10.49      -15.89     15.89 o
 -15   5   7       14.88        1.62     20.26 o
 -14   5   7        5.33       15.70     21.02 o
 -13   5   7      109.52      122.23     20.40 o
 -12   5   7      108.67      129.01     12.88 o
 -11   5   7        8.79       16.91     11.01 o
 -10   5   7       30.12       25.66     12.35 o
  -9   5   7       76.30       72.59     10.26 o
  -8   5   7      208.75      183.90     11.32 o
  -7   5   7        0.50       14.99      9.14 o
  -6   5   7       17.98       18.44      7.80 o
  -5   5   7      184.59      192.93      9.56 o
  -4   5   7        1.55        2.79      7.05 o
  -3   5   7        0.21       -5.09      7.02 o
  -2   5   7       29.25       28.71      6.92 o
  -1   5   7       99.31       97.78      7.56 o
   0   5   7       79.97       78.91      6.95 o
   1   5   7       10.03       18.07      5.62 o
   2   5   7      337.03      361.15      9.52 o
   3   5   7      118.40      145.92      5.99 o
   4   5   7        5.52        9.82      5.18 o
   5   5   7       59.99       65.06     14.81 o
   6   5   7        3.01        7.17     11.89 o
   7   5   7       97.27      111.50     14.79 o
   8   5   7       61.02       68.66     13.69 o
   9   5   7       98.22       93.31     14.67 o
  10   5   7        3.52       -8.51     14.00 o
  11   5   7       45.57       44.20     29.10 o
  12   5   7        7.45       12.20     16.03 o
  13   5   7       12.57        7.22     25.88 o
  14   5   7       11.55       -4.74     14.70 o
 -13   6   7       29.80       49.35     20.76 o
 -12   6   7       21.77       18.07     19.96 o
 -11   6   7       26.89       22.27     18.54 o
 -10   6   7       98.41       88.64     12.24 o
  -9   6   7       57.47       58.63     11.69 o
  -8   6   7       14.90      -10.61     10.61 o
  -7   6   7        6.22        7.56      9.81 o
  -6   6   7      193.05      174.24     11.82 o
  -5   6   7      120.90      106.69     10.64 o
  -4   6   7       15.95       17.31      8.98 o
  -3   6   7      104.96      127.16     12.86 o
  -2   6   7       73.08       80.12      9.59 o
  -1   6   7      113.25      128.02     12.97 o
   0   6   7      294.87      293.85     16.93 o
   1   6   7        1.64       14.46      8.25 o
   2   6   7       91.21       88.27      9.19 o
   3   6   7       50.05       40.26      7.52 o
   4   6   7       64.90       63.43      8.39 o
   5   6   7        9.66        9.82      7.56 o
   6   6   7       71.19       67.81      8.65 o
   7   6   7       20.23       15.87      8.20 o
   8   6   7       12.33       17.46     15.29 o
   9   6   7        0.89        3.42     14.87 o
  10   6   7       14.12       20.94     24.76 o
  11   6   7       39.51       56.47     17.52 o
  12   6   7       24.11       27.96     30.74 o
 -11   7   7       48.46       52.31     19.53 o
 -10   7   7        9.13        1.81     19.70 o
  -9   7   7        0.60        9.49     19.71 o
  -8   7   7       58.42       63.38     18.12 o
  -7   7   7      120.76      146.38     15.40 o
  -6   7   7       59.12       78.25     11.43 o
  -5   7   7        4.72        6.43     10.33 o
  -4   7   7       11.62        6.17     11.32 o
  -3   7   7      183.65      174.21     11.92 o
  -2   7   7       13.51       16.26      9.70 o
  -1   7   7        6.59        8.42      9.56 o
   0   7   7        9.03        5.52      9.45 o
   1   7   7       40.02       48.02      9.84 o
   2   7   7       17.94       -3.21      9.16 o
   3   7   7        5.29       14.76     10.36 o
   4   7   7       13.88       -2.12      8.92 o
   5   7   7      119.06      124.02     10.28 o
   6   7   7       75.68       85.04     10.15 o
   7   7   7       79.61       88.95     10.09 o
   8   7   7       69.28       64.79     10.64 o
   9   7   7       57.30       55.50     28.16 o
  -6   8   7        6.17       23.31     20.59 o
  -5   8   7       13.29       17.90     17.04 o
  -4   8   7       23.07       19.03     16.48 o
  -3   8   7       34.03       22.21     14.08 o
  -2   8   7       13.05       23.07     11.32 o
  -1   8   7       22.38       39.27     11.67 o
   0   8   7       16.16       18.63     10.84 o
   1   8   7       26.45       43.64     12.48 o
   2   8   7        4.19        7.93     12.91 o
   3   8   7       41.38       65.81     12.60 o
   4   8   7       22.08        9.03     11.68 o
   5   8   7        4.69        1.46     13.84 o
 -18   0   8       17.22       -7.00     20.03 o
 -17   0   8      288.19      319.62     47.75 o
 -16   0   8      137.65      135.79     19.77 o
 -15   0   8      111.80      100.70     18.60 o
 -14   0   8        1.27       12.01     17.97 o
 -13   0   8      251.74      279.68     16.46 o
 -12   0   8      460.68      499.13     19.94 o
 -11   0   8       44.31       59.32     10.93 o
 -10   0   8      370.70      380.41     19.55 o
  -9   0   8      241.54      231.45     12.50 o
  -8   0   8      169.16      181.28     15.26 o
  -7   0   8      708.31      781.49     31.82 o
  -6   0   8       10.96        2.61     14.96 o
  -5   0   8      123.03      122.40      8.87 o
  -4   0   8     1013.67      942.81     27.56 o
  -3   0   8      630.93      623.52     20.51 o
  -2   0   8      750.08      786.90     11.85 o
  -1   0   8      633.53      670.17     14.27 o
   0   0   8      309.68      284.17     12.69 o
   1   0   8     9814.23     9000.32    285.25 o
   2   0   8       75.73       89.18      6.65 o
   3   0   8      204.34      199.64      8.09 o
   4   0   8      295.15      290.68     10.37 o
   5   0   8      673.13      646.11     13.20 o
   6   0   8      409.02      392.93     11.72 o
   7   0   8      636.37      564.77     22.70 o
   8   0   8      202.37      204.28     10.99 o
   9   0   8      996.89      860.79     24.02 o
  10   0   8       66.36       63.01     11.48 o
  11   0   8      191.48      182.04     12.63 o
  12   0   8       68.70       84.54     11.90 o
  13   0   8      326.02      341.35     17.44 o
  14   0   8       45.22       42.75     13.69 o
  15   0   8        4.65       -3.07     20.36 o
  16   0   8      205.78      230.08     19.34 o
 -17   1   8       62.46       93.69     17.93 o
 -16   1   8        0.10        9.22     12.40 o
 -15   1   8       65.14       60.62     11.48 o
 -14   1   8        5.03       10.19     10.06 o
 -13   1   8      336.85      313.70     15.79 o
 -12   1   8        9.96       23.20     10.31 o
 -11   1   8      137.06      144.21      9.96 o
 -10   1   8      114.17      112.01      9.15 o
  -9   1   8      771.16      700.10     14.25 o
  -8   1   8        6.42        8.73      5.64 o
  -7   1   8        0.80        5.56      5.00 o
  -6   1   8      782.52      760.59     13.93 o
  -5   1   8      550.75      565.05     10.74 o
  -4   1   8      552.73      537.50      8.58 o
  -3   1   8      133.95      144.23      5.32 o
  -2   1   8      308.02      325.05      7.85 o
  -1   1   8      232.27      231.07      5.76 o
   0   1   8       41.16       38.09      6.49 o
   1   1   8      498.82      484.80      8.65 o
   2   1   8       39.58       46.46      4.44 o
   3   1   8      331.09      347.79      8.24 o
   4   1   8      103.50      105.93      5.00 o
   5   1   8        5.12       -0.35      3.80 o
   6   1   8     1000.30      992.62     15.60 o
   7   1   8      158.47      174.46      5.99 o
   8   1   8      596.03      584.76     11.43 o
   9   1   8        6.80        5.19      5.85 o
  10   1   8        0.35        0.72      6.18 o
  11   1   8      284.57      274.81     10.10 o
  12   1   8      183.05      184.97     11.45 o
  13   1   8      271.34      275.72     11.63 o
  14   1   8       66.19       60.68      9.90 o
  15   1   8       15.39        2.47     10.03 o
  16   1   8        1.03      -12.35     12.35 o
 -17   2   8        0.89        0.00     13.17 o
 -16   2   8        3.31        1.04     11.52 o
 -15   2   8      212.64      213.47     14.33 o
 -14   2   8      108.09      115.75     13.81 o
 -13   2   8        1.27       -4.83      9.64 o
 -12   2   8       90.24      118.79     10.65 o
 -11   2   8       12.09       -4.42      8.38 o
 -10   2   8      262.31      258.53     14.38 o
  -9   2   8        0.21       -1.02      7.27 o
  -8   2   8        0.75       -6.95      6.95 o
  -7   2   8      132.36      135.18      9.63 o
  -6   2   8       48.99       52.75      5.33 o
  -5   2   8      157.56      145.76      5.65 o
  -4   2   8       38.49       40.15      6.17 o
  -3   2   8       30.03       26.16      5.63 o
  -2   2   8      347.77      338.01      8.69 o
  -1   2   8      215.83      214.69      7.20 o
   0   2   8       91.60       96.52      6.89 o
   1   2   8      332.42      373.06      8.30 o
   2   2   8      506.48      478.70      9.14 o
   3   2   8      818.32      764.61     12.81 o
   4   2   8        3.73       -1.14      3.51 o
   5   2   8      141.51      150.66      5.06 o
   6   2   8       30.49       40.37      3.83 o
   7   2   8       11.50       16.21      3.88 o
   8   2   8      172.50      154.38      5.58 o
   9   2   8        9.34       18.16      4.82 o
  10   2   8        0.92        9.93      6.07 o
  11   2   8       43.29       39.29      7.77 o
  12   2   8        1.01        4.48      7.38 o
  13   2   8       19.73       21.89      8.45 o
  14   2   8        0.30       -0.16      8.96 o
  15   2   8       14.65       22.41     12.14 o
 -16   3   8       92.53       85.85     14.61 o
 -15   3   8        3.74        6.30     12.32 o
 -14   3   8       16.96       26.90     11.07 o
 -13   3   8        3.77       -3.27      9.79 o
 -12   3   8       60.37       61.09      9.98 o
 -11   3   8       79.70       64.86      9.68 o
 -10   3   8       51.93       58.23      8.92 o
  -9   3   8       13.57        6.76      8.11 o
  -8   3   8       26.19       22.68      7.65 o
  -7   3   8      117.36      135.37      8.70 o
  -6   3   8        4.54        8.22      6.76 o
  -5   3   8       78.54       61.02      7.84 o
  -4   3   8        0.47       -5.52      6.34 o
  -3   3   8        5.25       -1.90      5.79 o
  -2   3   8      172.28      170.86      6.99 o
  -1   3   8       15.38       15.36      5.21 o
   0   3   8       53.30       73.30      5.52 o
   1   3   8        8.25        4.15      5.08 o
   2   3   8       37.48       39.54      4.76 o
   3   3   8       40.62       29.60      4.13 o
   4   3   8        4.08       -8.37      8.37 o
   5   3   8      183.49      196.06     11.12 o
   6   3   8      191.86      181.99     13.25 o
   7   3   8       74.70       65.06     11.04 o
   8   3   8        4.16        1.35     10.79 o
   9   3   8       53.91       37.67     11.70 o
  10   3   8       66.55       49.50     12.69 o
  11   3   8        2.37       -7.58     20.40 o
  12   3   8       23.92       34.58      8.99 o
  13   3   8       37.94       45.72     10.57 o
  14   3   8       16.31        6.56     11.27 o
  15   3   8       20.16       57.25     16.16 o
 -15   4   8       68.18       55.05     21.21 o
 -14   4   8       13.09       32.98     13.09 o
 -13   4   8      285.25      331.62     14.55 o
 -12   4   8      173.06      198.32     12.22 o
 -11   4   8       14.54       10.28      9.45 o
 -10   4   8        2.71        2.44      8.97 o
  -9   4   8       23.43       22.90      9.22 o
  -8   4   8      192.39      189.72     10.48 o
  -7   4   8      136.32      158.07     13.77 o
  -6   4   8       60.58       38.01      8.10 o
  -5   4   8      315.33      284.12     13.89 o
  -4   4   8       17.98       15.03      7.29 o
  -3   4   8      449.95      425.07     16.61 o
  -2   4   8        1.87        2.32      6.66 o
  -1   4   8      337.20      354.24     10.46 o
   0   4   8     1225.81     1200.94     18.50 o
   1   4   8      109.95      118.71      6.27 o
   2   4   8       56.33       75.29      5.57 o
   3   4   8       28.52       32.66      4.58 o
   4   4   8       18.88       13.55      7.03 o
   5   4   8      429.63      386.71     15.90 o
   6   4   8        1.02        6.41     11.70 o
   7   4   8       17.51       24.02     12.04 o
   8   4   8        0.63       -4.07     11.71 o
   9   4   8        1.09      -12.18     12.18 o
  10   4   8       14.61       18.75     14.02 o
  11   4   8       98.26       92.76     27.14 o
  12   4   8       77.93       94.98     17.04 o
  13   4   8       83.06      116.71     25.56 o
  14   4   8       17.72       19.28     30.04 o
 -14   5   8       36.00       27.82     21.08 o
 -13   5   8       46.13       70.89     21.11 o
 -12   5   8        5.04        3.84     13.66 o
 -11   5   8       50.54       53.72     15.67 o
 -10   5   8      165.26      201.34     13.48 o
  -9   5   8      315.03      321.34     14.68 o
  -8   5   8        8.58        9.05      9.24 o
  -7   5   8      135.19      126.72     10.40 o
  -6   5   8      304.06      329.35     12.15 o
  -5   5   8      466.79      503.81     18.48 o
  -4   5   8        1.80        5.26      7.88 o
  -3   5   8        7.55        7.23      7.78 o
  -2   5   8      157.90      174.12     10.29 o
  -1   5   8       20.84       19.63      7.38 o
   0   5   8       96.06      101.76      8.04 o
   1   5   8        6.38       12.02      7.24 o
   2   5   8       39.75       48.31      7.00 o
   3   5   8      134.34      131.72      8.09 o
   4   5   8        1.24       -1.74      4.83 o
   5   5   8       38.63       50.26      7.43 o
   6   5   8      235.48      234.36     14.75 o
   7   5   8       88.98       97.37     14.74 o
   8   5   8       52.97       66.63     16.13 o
   9   5   8       38.15       63.41     16.09 o
  10   5   8       19.95        4.26     14.72 o
  11   5   8       86.27       86.94     16.88 o
  12   5   8       77.35       90.70     28.61 o
 -12   6   8       21.14       14.74     20.28 o
 -11   6   8       56.78       61.49     19.98 o
 -10   6   8       43.27       43.27     14.81 o
  -9   6   8       14.15       12.48     11.68 o
  -8   6   8        2.14       14.58     11.16 o
  -7   6   8       47.18       48.38     11.16 o
  -6   6   8      136.56      147.44     11.81 o
  -5   6   8        8.78        8.28     10.24 o
  -4   6   8       35.02       65.50     10.73 o
  -3   6   8      210.82      225.14     12.37 o
  -2   6   8        9.41        7.47      9.54 o
  -1   6   8       88.84       75.42     11.16 o
   0   6   8       34.64       55.45     14.48 o
   1   6   8      385.47      454.10     16.67 o
   2   6   8       57.70       58.84     10.04 o
   3   6   8        0.46       -6.88      8.69 o
   4   6   8       51.24       41.94      8.95 o
   5   6   8      178.33      172.66      9.22 o
   6   6   8       10.69       23.35     14.25 o
   7   6   8      212.10      190.40     15.47 o
   8   6   8       11.30       31.19     16.94 o
   9   6   8       26.49       29.58     16.21 o
  10   6   8        7.57        2.50     26.52 o
  -9   7   8       33.30       45.62     20.25 o
  -8   7   8       23.72       17.50     19.25 o
  -7   7   8       19.98       45.85     15.00 o
  -6   7   8        1.12       -2.00     11.79 o
  -5   7   8       48.10       59.03     12.07 o
  -4   7   8        7.65       14.34     10.92 o
  -3   7   8       56.17       61.01     14.85 o
  -2   7   8       17.72       19.07     24.61 o
  -1   7   8        9.73       21.34     11.65 o
   0   7   8       63.27       86.32     13.04 o
   1   7   8       14.20       24.76     11.36 o
   2   7   8        1.11      -10.71     10.71 o
   3   7   8       22.04       47.15     10.77 o
   4   7   8       29.14       36.73     10.36 o
   5   7   8       53.20       52.44      9.21 o
   6   7   8        4.57        5.97      8.86 o
   7   7   8       25.56       29.47     15.73 o
 -16   1   9       15.35       32.97     13.67 o
 -15   1   9        2.16       19.29     13.14 o
 -14   1   9       44.51       43.47     12.51 o
 -13   1   9       68.55       69.79     12.04 o
 -12   1   9        9.73       17.35     10.57 o
 -11   1   9        4.94       11.82     13.86 o
 -10   1   9       84.39       81.35     10.46 o
  -9   1   9      156.96      142.21     10.22 o
  -8   1   9       72.19       87.10      9.15 o
  -7   1   9       64.03       42.92      8.26 o
  -6   1   9        1.23       -0.21      6.95 o
  -5   1   9      111.23      114.89      8.49 o
  -4   1   9      596.50      603.01     14.98 o
  -3   1   9        0.66       10.07      6.70 o
  -2   1   9       22.89       21.81      7.60 o
  -1   1   9      361.94      359.12     11.48 o
   0   1   9       23.57       32.90      6.20 o
   1   1   9      712.95      721.22     13.46 o
   2   1   9        5.87       -0.43      4.99 o
   3   1   9      134.79      144.14      6.12 o
   4   1   9      169.36      162.16      7.04 o
   5   1   9       65.76       67.60      6.12 o
   6   1   9       10.48        2.99      5.18 o
   7   1   9       23.87       26.90      8.74 o
   8   1   9      312.46      329.61      9.22 o
   9   1   9      278.32      276.77      9.86 o
  10   1   9       45.37       39.27      7.45 o
  11   1   9        5.51        6.77      7.59 o
  12   1   9       18.32       12.18      8.16 o
  13   1   9       72.22       71.78      9.63 o
  14   1   9       52.38       52.59     15.78 o
 -16   2   9       54.06       68.34     14.47 o
 -15   2   9      209.96      260.90     20.78 o
 -14   2   9       53.28       49.49     12.73 o
 -13   2   9       28.01       22.37     11.53 o
 -12   2   9        1.34      -10.45     10.45 o
 -11   2   9      255.06      308.16     14.15 o
 -10   2   9      132.75      163.37     11.49 o
  -9   2   9       47.50       51.74      9.77 o
  -8   2   9      175.80      147.89     10.34 o
  -7   2   9       60.62       60.30     10.99 o
  -6   2   9       32.73       38.16      7.87 o
  -5   2   9       64.71       62.93      8.21 o
  -4   2   9       25.53       21.52      7.44 o
  -3   2   9     1072.30     1034.99     20.46 o
  -2   2   9      110.02      110.26      7.75 o
  -1   2   9      428.14      411.97     12.37 o
   0   2   9      536.46      519.03     13.40 o
   1   2   9      608.39      626.81     12.79 o
   2   2   9       60.22       59.96      5.52 o
   3   2   9     1000.64     1000.67     16.90 o
   4   2   9       56.26       57.89      5.01 o
   5   2   9        1.00        5.32      4.29 o
   6   2   9       10.58        0.84      4.19 o
   7   2   9      409.11      375.11      8.97 o
   8   2   9        1.02        2.31      4.65 o
   9   2   9       32.13       26.79      6.00 o
  10   2   9       41.00       30.74      6.67 o
  11   2   9        0.88        3.95      7.03 o
  12   2   9       96.96      125.67      8.94 o
  13   2   9      110.26      117.30      9.62 o
  14   2   9      175.03      208.82     22.25 o
 -15   3   9       39.89       47.10     13.59 o
 -14   3   9       16.25       31.36     12.81 o
 -13   3   9      200.18      195.34     14.04 o
 -12   3   9       65.86       98.75     12.47 o
 -11   3   9       43.40       51.20     16.59 o
 -10   3   9       28.23       19.39     10.00 o
  -9   3   9      219.94      193.98     12.36 o
  -8   3   9      330.22      308.09     12.96 o
  -7   3   9      126.76      124.39     10.19 o
  -6   3   9      130.65      126.18      9.80 o
  -5   3   9       39.20       44.67      8.66 o
  -4   3   9      622.68      613.12     18.69 o
  -3   3   9      178.44      200.23      9.97 o
  -2   3   9       48.45       38.23      7.68 o
  -1   3   9       56.15       45.61      7.38 o
   0   3   9      232.04      249.47      9.94 o
   1   3   9      122.85      125.62      7.58 o
   2   3   9       83.15       87.30      6.56 o
   3   3   9        1.48       -4.65      4.78 o
   4   3   9      458.17      480.93     12.82 o
   5   3   9        2.36        4.47      5.38 o
   6   3   9        5.95        1.85      9.83 o
   7   3   9      311.53      295.26     13.91 o
   8   3   9      178.72      189.36     24.15 o
   9   3   9      195.40      181.30     15.97 o
  10   3   9       78.64       81.39     10.29 o
  11   3   9        2.46       -3.34      8.31 o
  12   3   9       40.19       40.60      9.66 o
  13   3   9       72.54       83.02     12.85 o
 -14   4   9       81.05       87.19     22.52 o
 -13   4   9       13.83       14.41     12.77 o
 -12   4   9       25.08       33.70     12.13 o
 -11   4   9       45.65       37.43     13.96 o
 -10   4   9       34.78       16.14     10.79 o
  -9   4   9      226.94      237.15     13.29 o
  -8   4   9       33.03       22.97     10.02 o
  -7   4   9        1.88       -6.87      9.22 o
  -6   4   9      356.11      330.41     13.51 o
  -5   4   9       95.79       80.61      9.61 o
  -4   4   9       26.77       13.93      8.66 o
  -3   4   9      107.80      107.12      9.41 o
  -2   4   9        2.08        3.13      7.80 o
  -1   4   9      591.80      602.97     16.03 o
   0   4   9       17.92       27.46      8.11 o
   1   4   9       16.29       25.50      7.03 o
   2   4   9        2.06       15.99      8.17 o
   3   4   9      557.36      556.21     11.44 o
   4   4   9        2.40        3.03      9.70 o
   5   4   9        0.93        2.40     11.15 o
   6   4   9       12.41       16.62     11.40 o
   7   4   9      182.94      172.15     13.61 o
   8   4   9       61.93       90.18     20.02 o
   9   4   9        4.24       -8.66     14.43 o
  10   4   9        4.32       20.70     14.32 o
  11   4   9       42.77       72.79     16.29 o
  12   4   9        0.39       33.56     26.15 o
 -12   5   9        2.77        7.76     14.81 o
 -11   5   9       66.27       46.20     20.64 o
 -10   5   9       28.58       23.13     13.53 o
  -9   5   9        1.01        5.57     11.64 o
  -8   5   9        2.44        6.33     10.92 o
  -7   5   9       58.23       41.05     10.70 o
  -6   5   9       11.76       10.30     10.40 o
  -5   5   9       78.44       61.82     10.63 o
  -4   5   9       13.58       27.63      9.80 o
  -3   5   9       15.13       25.68      9.52 o
  -2   5   9       46.00       47.91     10.40 o
  -1   5   9       17.53       10.92      8.64 o
   0   5   9        1.84       -4.35      8.04 o
   1   5   9      158.69      195.03     10.20 o
   2   5   9       15.52       11.69      7.41 o
   3   5   9       94.23       80.39     10.19 o
   4   5   9       17.32       33.32      9.11 o
   5   5   9        1.70        5.79      7.46 o
   6   5   9       70.71       90.24     18.26 o
   7   5   9        5.13        3.63     12.26 o
   8   5   9       68.37       51.07     13.33 o
   9   5   9        3.19        4.18     18.85 o
  10   5   9        0.63        4.50     27.87 o
 -10   6   9        7.57       -2.15     14.03 o
  -9   6   9        1.06       17.45     13.80 o
  -8   6   9       21.20       28.93     13.77 o
  -7   6   9      113.39      112.31     15.03 o
  -6   6   9        7.39        1.38     13.03 o
  -5   6   9        0.86        1.35     13.00 o
  -4   6   9      161.39      180.96     14.72 o
  -3   6   9       61.05       53.19     12.87 o
  -2   6   9       69.35       67.40     12.25 o
  -1   6   9       45.08       51.62     11.62 o
   0   6   9       25.38       31.39     11.06 o
   1   6   9      122.63      139.19     11.91 o
   2   6   9       80.33       68.37     10.40 o
   3   6   9        0.03        7.37     11.45 o
   4   6   9        0.29      -15.30     17.76 o
   5   6   9        4.82       15.55     15.76 o
   6   6   9        4.17      -13.11     13.11 o
   7   6   9       10.20       -7.39     13.49 o
   8   6   9        8.09        3.60     18.96 o
  -5   7   9       78.10      103.92     15.36 o
  -4   7   9       22.03       18.49     13.43 o
  -3   7   9        3.34       21.98     13.47 o
  -2   7   9        0.23       -8.01     12.77 o
  -1   7   9        3.88        2.90     16.85 o
   0   7   9       15.57       12.88     11.85 o
   1   7   9        7.13       -4.67     15.47 o
   2   7   9        7.29        8.15     20.03 o
   3   7   9       63.13       66.71     19.63 o
 -15   0  10       90.43       89.29     21.16 o
 -14   0  10       13.10       45.29     18.24 o
 -13   0  10      167.44      221.64     34.32 o
 -12   0  10        4.66      -12.91     15.41 o
 -11   0  10        0.36        7.90     14.32 o
 -10   0  10      275.62      279.70     19.28 o
  -9   0  10        4.88       12.13     13.93 o
  -8   0  10        9.78        3.30     12.80 o
  -7   0  10       69.82       55.52     15.47 o
  -6   0  10       36.33       26.54     12.06 o
  -5   0  10      506.34      486.57     21.31 o
  -4   0  10       49.98       23.90     10.84 o
  -3   0  10       97.89       74.59     11.62 o
  -2   0  10      191.05      205.23     12.96 o
  -1   0  10      317.06      313.54     15.10 o
   0   0  10      405.99      425.77     28.69 o
   1   0  10      808.24      785.04     23.94 o
   2   0  10      119.63      129.81     10.99 o
   3   0  10      508.73      555.22     19.42 o
   4   0  10      134.59      132.65     14.02 o
   5   0  10      195.58      182.40     26.28 o
   6   0  10       74.33       73.73     10.49 o
   7   0  10       29.99       23.57     11.28 o
   8   0  10       36.90       34.65     10.50 o
   9   0  10       33.55       15.90      8.91 o
  10   0  10        9.58       14.14     11.49 o
  11   0  10        3.12       -0.19     11.84 o
  12   0  10        0.63       -7.57     12.28 o
  13   0  10       39.67       29.47     14.00 o
 -14   1  10       15.87       28.99     13.38 o
 -13   1  10       28.62       26.65     12.72 o
 -12   1  10       16.51       25.90     11.80 o
 -11   1  10      187.78      184.57     12.96 o
 -10   1  10        0.69       -5.07      9.85 o
  -9   1  10       10.57        6.90      9.58 o
  -8   1  10      488.63      462.60     15.81 o
  -7   1  10       10.25       10.11     10.71 o
  -6   1  10      425.38      408.17     14.14 o
  -5   1  10       78.20       72.89      8.87 o
  -4   1  10        3.33       -0.89      7.54 o
  -3   1  10      273.58      284.53     10.83 o
  -2   1  10      110.75      125.15      9.75 o
  -1   1  10      591.66      593.78     15.04 o
   0   1  10      357.57      353.73     11.79 o
   1   1  10        3.34       -5.18     10.68 o
   2   1  10      195.33      197.45     11.54 o
   3   1  10       93.68       96.26      7.36 o
   4   1  10        2.60       -1.78      9.12 o
   5   1  10      100.26      102.20      9.22 o
   6   1  10       55.10       61.99      7.09 o
   7   1  10        1.07        5.62      6.43 o
   8   1  10       54.20       62.09      6.95 o
   9   1  10      172.83      181.64     11.24 o
  10   1  10      204.42      213.61      9.11 o
  11   1  10       92.57       87.04      7.94 o
  12   1  10       39.58       63.25     10.61 o
 -14   2  10        0.43        2.32     15.40 o
 -13   2  10       30.95       40.91     12.84 o
 -12   2  10        4.26       12.35     11.87 o
 -11   2  10       55.92       32.11     11.30 o
 -10   2  10       14.33        7.15     10.30 o
  -9   2  10       24.97       23.02     10.07 o
  -8   2  10      157.48      131.95     11.26 o
  -7   2  10        1.07        8.10      9.29 o
  -6   2  10       18.17       13.12      8.95 o
  -5   2  10       28.89       26.41     10.23 o
  -4   2  10       32.51       34.60      8.63 o
  -3   2  10      133.21      123.13      9.15 o
  -2   2  10        0.15        5.12      7.60 o
  -1   2  10      635.83      624.08     15.60 o
   0   2  10       19.59       24.35      7.18 o
   1   2  10      110.52      100.30      7.85 o
   2   2  10       53.20       56.82      8.86 o
   3   2  10        9.94       15.27      6.58 o
   4   2  10       59.45       71.43      7.12 o
   5   2  10       99.04      118.93      8.15 o
   6   2  10        9.54        4.97      6.21 o
   7   2  10      101.40       86.33      6.68 o
   8   2  10        0.27       -0.82      6.02 o
   9   2  10       28.62       33.95      6.46 o
  10   2  10        1.99        4.09      6.93 o
  11   2  10        0.02       -3.22      7.40 o
  12   2  10        0.37       10.68      9.05 o
 -13   3  10       11.02        8.41     14.59 o
 -12   3  10       54.85       77.72     19.30 o
 -11   3  10        3.02       -6.55     10.80 o
 -10   3  10        0.38       -6.69     10.77 o
  -9   3  10      150.26      123.09     12.58 o
  -8   3  10        9.75        3.97     10.37 o
  -7   3  10      141.18      134.11     11.50 o
  -6   3  10       76.65       77.04     10.07 o
  -5   3  10       16.72        8.12      9.23 o
  -4   3  10       66.98       83.10     13.27 o
  -3   3  10       27.97       16.17      8.46 o
  -2   3  10      169.82      167.28      9.88 o
  -1   3  10       69.63       69.23      8.86 o
   0   3  10        0.74       -1.77      7.66 o
   1   3  10       86.99       65.29      8.15 o
   2   3  10       77.58       72.94      7.85 o
   3   3  10       22.48       27.63      6.96 o
   4   3  10       39.88       47.58      6.77 o
   5   3  10        6.63        3.35      7.10 o
   6   3  10       35.60       36.47      7.22 o
   7   3  10        1.43        0.23      6.57 o
   8   3  10       67.01       80.85     12.78 o
   9   3  10       74.61       53.44     12.76 o
  10   3  10       41.44        9.75     16.62 o
  11   3  10       21.70       54.44     26.07 o
 -12   4  10        1.17       -8.28     13.99 o
 -11   4  10       29.94       18.15     15.02 o
 -10   4  10       35.27       22.29     12.39 o
  -9   4  10       57.96       81.85     12.21 o
  -8   4  10        7.02       -0.14     10.93 o
  -7   4  10        4.34       12.75     10.43 o
  -6   4  10       88.38       91.75     11.24 o
  -5   4  10       95.51       65.60     10.62 o
  -4   4  10       33.93       39.99      9.90 o
  -3   4  10        1.00       -5.09      9.23 o
  -2   4  10      361.81      354.54     13.15 o
  -1   4  10      196.27      192.19     10.77 o
   0   4  10        7.36       23.70      8.45 o
   1   4  10       59.31       63.20      8.50 o
   2   4  10       23.20       32.66      7.50 o
   3   4  10      148.67      159.50      8.28 o
   4   4  10       60.66       66.35      8.69 o
   5   4  10      113.02      104.74      8.68 o
   6   4  10       15.92        6.07     14.55 o
   7   4  10        0.58      -12.32     12.32 o
   8   4  10       11.58       12.52     12.61 o
   9   4  10        0.71      -18.65     35.98 o
  10   4  10        1.56       -1.84     27.26 o
 -10   5  10       13.24       15.00     14.89 o
  -9   5  10       13.27       -8.85     13.81 o
  -8   5  10       26.80       42.27     12.35 o
  -7   5  10      153.32      182.77     17.14 o
  -6   5  10       23.61        5.51     13.38 o
  -5   5  10        4.15        1.07     10.92 o
  -4   5  10      126.47      127.96     11.72 o
  -3   5  10       14.69       27.32     10.19 o
  -2   5  10      144.31      167.73     11.70 o
  -1   5  10        8.05        2.27      9.48 o
   0   5  10        0.90        5.29      8.87 o
   1   5  10       87.24       89.54      9.37 o
   2   5  10       19.88       26.45      8.01 o
   3   5  10       11.68       10.47      8.85 o
   4   5  10       67.65       90.82     10.98 o
   5   5  10       17.97       27.59     16.47 o
   6   5  10        6.29        1.89     16.70 o
   7   5  10        8.02      -11.84     18.10 o
   8   5  10       44.03       39.35     20.04 o
  -6   6  10        0.81        3.90     14.30 o
  -5   6  10      112.42      135.69     15.61 o
  -4   6  10        3.51        6.27     13.17 o
  -3   6  10       20.79        7.86     13.22 o
  -2   6  10       43.58       80.61     14.38 o
  -1   6  10        8.24        7.77     12.10 o
   0   6  10        0.89        7.18     11.32 o
   1   6  10       68.29       68.47     21.06 o
   2   6  10        0.24        1.00     12.15 o
   3   6  10      116.98      126.62     17.86 o
   4   6  10        1.25       22.55     27.59 o
 -12   1  11       10.23        3.27     15.09 o
 -11   1  11       44.70       36.94     12.10 o
 -10   1  11       66.33       50.93     13.01 o
  -9   1  11       12.02        4.28     10.59 o
  -8   1  11       49.56       38.05     14.92 o
  -7   1  11       41.17       57.19     10.45 o
  -6   1  11       16.45       10.90      9.72 o
  -5   1  11       61.93       58.99      9.41 o
  -4   1  11        0.10        0.61      8.75 o
  -3   1  11       99.93      110.50      9.71 o
  -2   1  11      141.48      139.00      9.74 o
  -1   1  11       17.08       21.33      8.24 o
   0   1  11        9.69        1.32      7.71 o
   1   1  11        1.56       -2.21      7.63 o
   2   1  11        4.90        6.44      8.63 o
   3   1  11        3.14        4.62      7.44 o
   4   1  11       30.40       34.27      7.74 o
   5   1  11       77.18       78.45      9.69 o
   6   1  11       53.97       56.90      8.02 o
   7   1  11       29.10       39.50      8.05 o
   8   1  11        0.36        1.17      7.77 o
   9   1  11       25.18       21.02      8.22 o
  10   1  11       38.12       23.32      8.04 o
 -12   2  11       46.35       52.34     15.57 o
 -11   2  11       11.63       27.05     14.23 o
 -10   2  11        5.59       -9.77     11.67 o
  -9   2  11        1.83       11.02     11.74 o
  -8   2  11      100.31       98.83     13.52 o
  -7   2  11       68.57       80.83     15.00 o
  -6   2  11       72.94       61.09     10.30 o
  -5   2  11       35.07       29.37     10.18 o
  -4   2  11       11.92       15.15      9.02 o
  -3   2  11       48.12       51.71      9.51 o
  -2   2  11      202.40      209.47     10.86 o
  -1   2  11        1.04       -0.25      9.18 o
   0   2  11       69.21       86.28      8.91 o
   1   2  11      265.93      266.63     11.99 o
   2   2  11        1.32        7.46      7.63 o
   3   2  11        7.53       14.77      9.12 o
   4   2  11       32.46       48.76      7.87 o
   5   2  11      144.91      147.99      8.93 o
   6   2  11       21.21       27.40      7.50 o
   7   2  11      104.08      102.20      8.16 o
   8   2  11        1.13       -7.31      7.31 o
   9   2  11        8.83        4.10      7.13 o
  10   2  11        0.21        2.45      7.86 o
 -11   3  11        7.61       11.98     14.54 o
 -10   3  11       89.07      105.04     15.95 o
  -9   3  11       24.19       37.94     11.82 o
  -8   3  11        1.96        8.30     11.17 o
  -7   3  11       74.91       99.74     12.70 o
  -6   3  11       85.78       98.33     18.66 o
  -5   3  11       66.34       77.20     10.88 o
  -4   3  11       23.19       20.79      9.83 o
  -3   3  11       79.37       50.68      9.69 o
  -2   3  11      302.48      311.41     13.14 o
  -1   3  11      234.00      271.34     12.05 o
   0   3  11       17.88       22.86      8.77 o
   1   3  11       31.10       31.29      8.67 o
   2   3  11        4.60       -7.82      7.82 o
   3   3  11        1.52        4.98      7.67 o
   4   3  11        1.18       -4.16      7.40 o
   5   3  11       10.70       -3.43     10.52 o
   6   3  11       63.09       62.67      9.27 o
   7   3  11       19.65       24.13     29.76 o
   8   3  11        0.59        3.15     25.87 o
  -9   4  11        3.51        5.47     14.24 o
  -8   4  11       27.64       16.73     14.59 o
  -7   4  11       72.22       82.29     12.82 o
  -6   4  11       17.14        8.24     10.97 o
  -5   4  11        4.39       -3.89     10.34 o
  -4   4  11       14.03       16.16     10.83 o
  -3   4  11      150.69      146.03     12.02 o
  -2   4  11       32.59       28.99      9.94 o
  -1   4  11       12.14       17.30      9.62 o
   0   4  11        4.24       18.40      9.50 o
   1   4  11      138.95      175.77     10.57 o
   2   4  11        6.85       16.92      8.46 o
   3   4  11        0.11        7.64     13.46 o
   4   4  11        8.26       22.95     15.66 o
   5   4  11      184.55      186.58     25.27 o
   6   4  11        1.59       25.17     27.51 o
   7   4  11        0.07        3.85     27.91 o
  -6   5  11        0.80       12.54     14.01 o
  -5   5  11       40.76       58.63     12.74 o
  -4   5  11        5.67       10.99     11.40 o
  -3   5  11       26.78       21.53     11.25 o
  -2   5  11        0.53       11.49     10.73 o
  -1   5  11        2.89        7.01     10.35 o
   0   5  11       16.67       15.98      9.76 o
   1   5  11       37.42       38.52      9.71 o
   2   5  11        2.40        7.38     13.40 o
   3   5  11        9.06       26.67     18.19 o
   4   5  11        3.89       40.56     27.87 o
 -10   0  12       92.30       96.88     28.65 o
  -9   0  12        0.00      -11.46     24.84 o
  -8   0  12       81.21       83.47     23.56 o
  -7   0  12       16.11       13.71     15.51 o
  -6   0  12        2.90        9.06     14.64 o
  -5   0  12       35.37       40.78     14.45 o
  -4   0  12       97.28       82.33     14.70 o
  -3   0  12       79.98       60.61     17.68 o
  -2   0  12        0.89       -3.84     12.68 o
  -1   0  12       16.63       31.00     14.74 o
   0   0  12       37.81       49.53     13.38 o
   1   0  12      182.41      161.38     14.67 o
   2   0  12       41.72       14.53     12.36 o
   3   0  12      155.88      164.90     14.73 o
   4   0  12        9.63       21.98     12.37 o
   5   0  12        4.21       11.74     12.36 o
   6   0  12      157.02      170.93     14.65 o
   7   0  12        6.67       18.60     12.19 o
  -9   1  12        1.10       11.75     32.36 o
  -8   1  12       24.02       35.74     11.71 o
  -7   1  12        2.98       -2.14     10.60 o
  -6   1  12       23.96       38.55     10.83 o
  -5   1  12       46.07       71.41     11.18 o
  -4   1  12       60.98       52.35     10.62 o
  -3   1  12       47.95       50.41      9.97 o
  -2   1  12       80.73       83.74     10.18 o
  -1   1  12        3.96       10.96      9.18 o
   0   1  12        6.05        3.01     12.44 o
   1   1  12        9.78       12.45      8.87 o
   2   1  12        4.84       -8.80      8.80 o
   3   1  12        1.57        6.87     10.78 o
   4   1  12        0.82        9.62      8.60 o
   5   1  12        8.58       15.30      8.67 o
   6   1  12       18.45       24.88      8.91 o
   7   1  12       24.08       14.93      8.95 o
  -9   2  12       27.18       25.04     18.52 o
  -8   2  12        0.61       14.71     18.39 o
  -7   2  12       20.62       11.31     11.72 o
  -6   2  12        0.42       -2.58     10.40 o
  -5   2  12        0.85        5.02     10.35 o
  -4   2  12        5.14       15.50     10.07 o
  -3   2  12        8.10       21.87     10.28 o
  -2   2  12        1.39        1.62     12.86 o
  -1   2  12      103.66      101.39     10.32 o
   0   2  12        0.63        4.06      9.20 o
   1   2  12       34.66       38.65      9.36 o
   2   2  12        4.05        0.86      8.67 o
   3   2  12       43.45       51.26      9.27 o
   4   2  12        4.08       12.26      8.64 o
   5   2  12        0.30        5.22      8.69 o
   6   2  12       35.34       53.54      9.83 o
  -7   3  12        5.90       18.64     19.07 o
  -6   3  12       28.51       24.62     18.37 o
  -5   3  12       13.57       -9.18     12.24 o
  -4   3  12        2.94      -10.70     10.70 o
  -3   3  12       55.11       44.63     13.95 o
  -2   3  12        1.51       -4.32      9.90 o
  -1   3  12       15.41        4.65      9.90 o
   0   3  12       11.68        1.14      9.67 o
   1   3  12        8.38       10.32      9.65 o
   2   3  12       13.93       -2.69     10.39 o
   3   3  12       13.22       21.96     10.19 o
   4   3  12        6.15       17.10     18.01 o
   5   3  12       37.97       52.47     12.32 o
  -3   4  12       24.91       42.28     13.47 o
  -2   4  12       13.98       22.54     12.79 o
  -1   4  12        4.87       16.63     12.53 o
   0   4  12       24.16       30.02     12.24 o
   1   4  12       50.92       43.63     11.77 o
  -4   1  13       57.30       94.92     18.77 o
  -3   1  13       28.43       53.61     17.69 o
  -2   1  13        8.15       37.74     17.19 o
  -1   1  13        0.07        1.00     11.94 o
   0   1  13        1.51        9.48     11.97 o
   1   1  13        0.17       -0.89     11.85 o
 
